# Supplementary material for: Global burden of Alzheimer’s disease and other dementias (1990–2021): inequality, frontier, and decomposition analysis
Source: Front Aging Neurosci. 2025 Sep 18;17:1637029. doi: 10.3389/fnagi.2025.1637029 (PMC12489941; doi:10.3389/fnagi.2025.1637029)
Supplement: Supplementary file 2 [file Table_1.xlsx]

## Sheet: Table S1
Global incidence of ADOD among different age and sex groups in 2021
	measure_name	location_name	sex_name	age_name	cause_name	metric_name	year	val	upper	lower
	Incidence	Global	Male	95+ years	Alzheimer's disease and other dementias	Number	2021	68689.4	99089.7	43553
	Incidence	Global	Female	95+ years	Alzheimer's disease and other dementias	Number	2021	204653	293462	131321
	Incidence	Global	Male	60-64 years	Alzheimer's disease and other dementias	Rate	2021	154.682	213.026	103.389
	Incidence	Global	Female	60-64 years	Alzheimer's disease and other dementias	Rate	2021	189.622	262.259	126.56
	Incidence	Global	Male	90-94 years	Alzheimer's disease and other dementias	Number	2021	213052	293313	151963
	Incidence	Global	Male	60-64 years	Alzheimer's disease and other dementias	Number	2021	240587	331334	160807
	Incidence	Global	Male	65-69 years	Alzheimer's disease and other dementias	Rate	2021	273.65	394.937	179.86
	Incidence	Global	Female	65-69 years	Alzheimer's disease and other dementias	Rate	2021	370.429	526.348	249.194
	Incidence	Global	Female	60-64 years	Alzheimer's disease and other dementias	Number	2021	311949	431445	208206
	Incidence	Global	Male	65-69 years	Alzheimer's disease and other dementias	Number	2021	360762	520658	237115
	Incidence	Global	Male	70-74 years	Alzheimer's disease and other dementias	Rate	2021	533.013	732.987	364.504
	Incidence	Global	Female	70-74 years	Alzheimer's disease and other dementias	Rate	2021	743.84	1023.43	517.198
	Incidence	Global	Male	85-89 years	Alzheimer's disease and other dementias	Number	2021	484562	652223	339662
	Incidence	Global	Male	70-74 years	Alzheimer's disease and other dementias	Number	2021	513779	706537	351350
	Incidence	Global	Male	75-79 years	Alzheimer's disease and other dementias	Rate	2021	1107.73	1506.11	744.258
	Incidence	Global	Female	75-79 years	Alzheimer's disease and other dementias	Rate	2021	1501.8	2029.88	1023.31
	Incidence	Global	Female	90-94 years	Alzheimer's disease and other dementias	Number	2021	527899	722414	380007
	Incidence	Global	Female	65-69 years	Alzheimer's disease and other dementias	Number	2021	533450	757987	358862
	Incidence	Global	Male	80-84 years	Alzheimer's disease and other dementias	Rate	2021	1977.84	2612.2	1354.31
	Incidence	Global	Female	80-84 years	Alzheimer's disease and other dementias	Rate	2021	2519.12	3318.07	1739.05
	Incidence	Global	Male	75-79 years	Alzheimer's disease and other dementias	Number	2021	662277	900455	444968
	Incidence	Global	Male	80-84 years	Alzheimer's disease and other dementias	Number	2021	724914	957418	496378
	Incidence	Global	Male	85-89 years	Alzheimer's disease and other dementias	Rate	2021	2808.62	3780.42	1968.75
	Incidence	Global	Female	85-89 years	Alzheimer's disease and other dementias	Rate	2021	3446.58	4559.23	2440.36
	Incidence	Global	Female	70-74 years	Alzheimer's disease and other dementias	Number	2021	814117	1.12012e+06	566062
	Incidence	Global	Female	85-89 years	Alzheimer's disease and other dementias	Number	2021	981212	1.29797e+06	694751
	Incidence	Global	Male	90-94 years	Alzheimer's disease and other dementias	Rate	2021	3655.36	5032.39	2607.25
	Incidence	Global	Female	90-94 years	Alzheimer's disease and other dementias	Rate	2021	4376.96	5989.73	3150.74
	Incidence	Global	Female	75-79 years	Alzheimer's disease and other dementias	Number	2021	1.08276e+06	1.46349e+06	737779
	Incidence	Global	Female	80-84 years	Alzheimer's disease and other dementias	Number	2021	1.28302e+06	1.68993e+06	885721
	Incidence	Global	Male	95+ years	Alzheimer's disease and other dementias	Rate	2021	4542.83	6553.37	2880.41
	Incidence	Global	Female	95+ years	Alzheimer's disease and other dementias	Rate	2021	5196.53	7451.56	3334.49

## Sheet: Table S2
The number of prevalence cases and ASPR of Alzheimer’ s disease and other dementias in 1990 and 2021 and its EAPC.
Characteristics	1990		2021		1990-2021
	Prevalence cases	ASPR	Prevalence cases	ASPR	EAPC of ASPR
	(95%UI)	(per100,000) (95%UI)	(95%UI)	(per100,000) (95%UI)	(95% CI)
Global	21799760.90(19067087.20-24837693.05)	672.22(588.73-763.95)	56856688.21(49382064.01-64977511.92)	694.01(602.88-794.08)	0.00(-0.02-0.03)
Gender
Females	14143445.64(12361842.01-16105291.71)	736.15(646.05-834.27)	36103379.82(31468184.99-41117469.75)	769.94(670.71-877.57)	0.04(0.01-0.06)
Males	7656315.26(6611275.56-8728099.19)	571.47(497.63-654.31)	20753308.39(17769420.13-23796797.51)	589.47(507.48-678.79)	0.03(0.01-0.05)
Sociodemographic index
High SDI	8093986.36(7092809.07-9188858.15)	724.21(637.60-815.94)	17216184.98(15032997.49-19545520.94)	709.47(619.94-807.40)	-0.05(-0.06--0.04)
High-middle SDI	5680565.16(4933837.37-6518288.69)	685.28(598.24-781.65)	14925097.03(12861051.41-17155666.79)	766.20(659.80-879.64)	0.21(0.17-0.25)
Middle SDI	4831619.77(4192763.34-5504055.63)	651.47(566.76-743.90)	16802254.59(14485313.03-19311412.14)	723.42(623.26-830.91)	0.12(0.08-0.17)
Low-middle SDI	2350228.78(2033029.40-2676287.25)	542.48(473.62-616.16)	6009384.67(5214014.32-6839568.09)	524.47(455.82-596.80)	-0.17(-0.19--0.15)
Low SDI	818147.30(700403.71-930003.96)	539.74(471.27-612.06)	1854994.41(1603962.19-2101153.63)	514.37(447.22-584.18)	-0.19(-0.21--0.18)
21 GBD regions
Andean Latin America	78839.42(68470.51-89841.40)	450.85(390.47-514.20)	248164.72(215286.87-283419.30)	444.09(384.10-507.73)	-0.06(-0.07--0.05)
Australasia	160270.79(139129.37-181944.89)	706.96(614.59-802.27)	363506.82(317552.63-409187.56)	604.41(526.77-679.94)	-0.54(-0.58--0.50)
Caribbean	130472.36(113205.12-148473.72)	557.24(485.64-629.27)	301093.02(261138.14-341198.16)	550.22(476.89-624.84)	-0.15(-0.18--0.12)
Central Asia	256020.39(221617.50-290360.84)	638.07(553.08-725.58)	398791.49(345208.76-451918.05)	626.81(541.85-713.52)	-0.06(-0.08--0.04)
Central Europe	868661.51(747729.48-997940.01)	657.16(565.40-750.94)	1540943.57(1327847.79-1766514.26)	641.22(554.05-732.31)	-0.09(-0.09--0.08)
Central Latin America	420125.68(364262.11-478947.99)	625.86(543.81-713.04)	1397100.10(1216190.79-1585185.80)	596.48(518.98-680.63)	-0.11(-0.12--0.09)
Central Sub-Saharan Africa	100179.19(85939.67-114160.90)	752.86(650.12-852.75)	253634.60(220061.21-287410.00)	750.54(654.70-848.11)	0.00(-0.02-0.03)
East Asia	4151552.85(3556085.85-4768974.47)	697.26(603.50-802.56)	17414173.15(14854023.47-20142130.51)	887.95(759.95-1027.48)	0.43(0.35-0.51)
Eastern Europe	1653417.61(1425002.72-1903781.69)	669.20(578.77-768.96)	2380516.22(2059571.31-2730951.12)	658.68(571.31-752.67)	-0.08(-0.12--0.04)
Eastern Sub-Saharan Africa	306610.87(262585.49-348487.30)	618.54(538.17-701.19)	692233.75(597287.62-780537.63)	588.72(513.88-667.20)	-0.14(-0.15--0.14)
High-income Asia Pacific	1182070.77(1025974.75-1345120.37)	658.06(572.10-745.38)	4109524.90(3547341.60-4692562.14)	684.82(596.97-780.11)	0.28(0.23-0.34)
High-income North America	3021802.47(2617284.32-3444672.32)	815.90(709.63-929.16)	5508416.55(4800045.46-6295243.90)	775.11(673.67-885.78)	-0.21(-0.23--0.19)
North Africa and Middle East	977032.86(843774.07-1104035.40)	812.51(708.72-918.84)	2684371.49(2322373.37-3040389.42)	772.66(671.20-877.55)	-0.17(-0.17--0.16)
Oceania	11663.25(9924.08-13442.75)	676.80(584.15-778.03)	30699.05(26252.51-34933.76)	644.83(554.28-737.37)	-0.20(-0.22--0.18)
South Asia	1759041.86(1517058.54-2008716.24)	446.47(386.42-510.25)	5147477.66(4444260.18-5886074.83)	437.07(377.00-500.95)	-0.18(-0.22--0.14)
Southeast Asia	1269360.11(1094127.36-1445535.33)	675.02(589.62-770.17)	3387798.72(2922771.03-3857740.53)	644.38(560.58-737.69)	-0.14(-0.16--0.12)
Southern Latin America	259762.40(223386.53-295893.63)	622.39(538.28-706.11)	546191.80(471610.68-621961.19)	595.26(514.48-676.41)	-0.15(-0.16--0.14)
Southern Sub-Saharan Africa	137242.44(118252.19-156389.90)	639.88(554.13-730.43)	268798.81(231156.80-306085.98)	606.69(524.69-692.07)	-0.14(-0.16--0.13)
Tropical Latin America	540707.52(467913.82-618337.03)	758.68(660.76-863.19)	1862093.60(1617474.95-2116516.33)	759.83(660.00-867.54)	-0.05(-0.10--0.01)
Western Europe	4233255.69(3694052.59-4798874.67)	691.03(608.15-774.18)	7747187.72(6705229.51-8805140.40)	670.36(583.83-762.62)	-0.11(-0.14--0.08)
Western Sub-Saharan Africa	281670.88(241901.52-319129.86)	436.85(379.40-496.47)	573970.43(493782.59-650724.56)	406.02(352.89-462.39)	-0.24(-0.26--0.22)

## Sheet: Table S3
Table The number of death cases and ASMR of Alzheimer’ s disease and other dementias in 1990 and 2021 and its EAPC.
Characteristics	1990		2021		1990-2021
	Death cases	ASDR	Death cases	ASDR	EAPC of ASDR
	(95%UI)	(per100,000) (95%UI)	(95%UI)	(per100,000) (95%UI)	(95% CI)
Global	663294.44(163580.41-1764991.32)	25.04(6.29-66.28)	1952677.00(512981.22-4984737.48)	25.16(6.68-64.25)	0.02(0.00-0.03)
Gender
Females	462911.53(115212.76-1215530.41)	127.82(112.82-144.18)	1325804.87(356478.48-3316450.75)	132.29(116.30-149.80)	0.04(0.02-0.06)
Males	200382.91(47756.90-550521.32)	100.69(88.05-114.43)	626872.13(153868.61-1677846.60)	103.40(89.45-118.45)	0.06(0.04-0.07)
Sociodemographic index
High SDI	281907.46(71307.43-738792.23)	27.06(6.97-70.01)	719334.69(196679.35-1762389.96)	26.21(7.05-64.83)	-0.08(-0.09--0.06)
High-middle SDI	170710.10(41716.98-462490.66)	25.91(6.38-69.59)	490094.51(128585.29-1265118.37)	26.42(7.01-68.31)	0.07(0.05-0.09)
Middle SDI	130848.66(31326.76-349332.80)	23.69(5.75-63.90)	493420.31(123086.91-1282115.56)	24.56(6.30-64.53)	0.08(0.06-0.10)
Low-middle SDI	58423.34(13863.38-159853.01)	17.72(4.27-49.17)	189594.10(45899.69-510232.76)	20.00(4.85-54.05)	0.43(0.42-0.44)
Low SDI	20726.78(4968.36-57262.25)	19.56(4.72-54.84)	58637.68(13907.81-162642.08)	22.07(5.30-61.34)	0.32(0.26-0.38)
21 GBD regions	2298.07(553.33-6182.56)
Andean Latin America	5004.00(1229.56-13385.97)	14.54(3.51-39.06)	7676.68(1905.19-20684.14)	14.08(3.49-37.90)	-0.07(-0.10--0.05)
Australasia	3236.68(780.63-9110.22)	24.52(6.14-64.68)	15251.07(4008.92-38565.61)	23.18(6.03-58.68)	-0.13(-0.15--0.11)
Caribbean	7256.34(1789.07-19899.01)	16.35(3.92-44.84)	9067.18(2249.93-24625.09)	15.82(3.87-43.17)	-0.09(-0.10--0.07)
Central Asia	22485.06(5460.08-63372.95)	20.66(5.07-56.11)	11017.46(2734.11-30437.33)	20.07(5.03-55.69)	-0.08(-0.09--0.07)
Central Europe	9711.16(2375.39-26789.89)	20.75(5.08-56.95)	49872.79(12515.04-133189.28)	20.46(5.15-54.29)	-0.02(-0.03--0.01)
Central Latin America	2508.95(596.33-6837.16)	17.16(4.23-46.44)	38743.24(9576.81-102462.99)	16.84(4.16-44.59)	-0.05(-0.06--0.04)
Central Sub-Saharan Africa	123416.49(29183.00-331205.00)	30.39(7.51-79.92)	8106.42(1932.96-22191.12)	34.89(8.43-93.23)	0.45(0.41-0.49)
East Asia	43177.58(10535.27-122188.15)	30.87(7.45-82.33)	507658.77(129183.83-1368539.61)	30.41(7.81-81.29)	-0.14(-0.17--0.11)
Eastern Europe	8130.85(1971.86-22475.53)	21.50(5.22-59.64)	75309.44(18258.36-209059.44)	20.98(5.07-57.85)	-0.04(-0.06--0.03)
Eastern Sub-Saharan Africa	663294.44(163580.41-1764991.32)	24.15(5.95-66.84)	23345.27(5589.45-64418.04)	27.18(6.72-73.25)	0.38(0.37-0.39)
High-income Asia Pacific	281907.46(71307.43-738792.23)	25.04(6.29-66.28)	1952677.00(512981.22-4984737.48)	25.16(6.68-64.25)	0.02(0.00-0.03)
High-income North America	42162.27(10713.73-109366.84)	27.06(6.97-70.01)	719334.69(196679.35-1762389.96)	26.21(7.05-64.83)	-0.08(-0.09--0.06)
North Africa and Middle East	106645.71(27644.75-276045.93)	27.79(7.27-71.04)	200158.92(57938.28-463168.11)	26.59(7.46-62.96)	-0.12(-0.14--0.10)
Oceania	26385.54(6404.60-70578.53)	29.01(7.56-74.58)	216711.48(58256.96-541285.39)	28.25(7.49-71.28)	-0.06(-0.08--0.04)
South Asia	255.93(59.89-726.04)	28.02(6.81-75.27)	73791.32(18122.89-190473.78)	25.61(6.31-66.80)	-0.21(-0.26--0.17)
Southeast Asia	41790.68(9600.09-119799.01)	22.93(5.60-63.25)	733.94(172.44-2040.87)	21.08(5.19-59.87)	-0.21(-0.25--0.17)
Southern Latin America	30067.86(7125.66-80139.72)	14.11(3.23-40.84)	165375.06(39364.48-454118.12)	17.20(4.10-47.28)	0.68(0.65-0.71)
Southern Sub-Saharan Africa	7402.64(1835.48-20357.27)	20.67(4.97-55.97)	98372.97(24214.86-259330.06)	22.64(5.56-59.23)	0.43(0.37-0.49)
Tropical Latin America	3882.23(952.90-10566.38)	20.61(5.15-55.38)	18791.23(4808.61-48955.83)	20.06(5.12-52.25)	-0.04(-0.05--0.02)
Western Europe	15917.67(3944.81-41759.42)	21.61(5.33-58.95)	7858.19(1893.01-21825.45)	22.70(5.42-62.82)	0.30(0.24-0.37)
Western Sub-Saharan Africa	153042.58(38474.19-403813.31)	28.03(7.29-73.09)	65227.25(17116.14-164361.33)	27.25(7.13-68.87)	-0.04(-0.06--0.03)

## Sheet: Table S4
Table The number of DALY cases and ASDR of Alzheimer’ s disease and other dementias in 1990 and 2021 and its EAPC.
Characteristics	1990		2021		1990-2021
	DALY cases	ASDR	Death cases	ASDR	EAPC of ASDR
	(95%UI)	(per100,000) (95%UI)	(95%UI)	(per100,000) (95%UI)	(95% CI)
Global	13572308.01(6439340.75-29586865.34)	445.75(206.08-958.03)	36332686.74(17237624.04-76873276.22)	450.98(212.69-950.16)	-0.02(-0.03--0.00)
Gender
Females	9106751.34(4330350.39-19615097.65)	495.05(231.43-1054.27)	23808560.28(11368142.66-49746523.96)	504.87(241.04-1055.02)	0.00(-0.01-0.02)
Males	4465556.67(2092517.14-9971767.69)	362.99(164.92-799.27)	12524126.46(5871758.06-27158682.55)	372.53(170.89-805.03)	0.05(0.03-0.07)
Sociodemographic index
High SDI	5178315.82(2446913.55-11074196.13)	475.13(223.26-1007.56)	11731986.38(5566769.46-24033198.96)	460.75(220.37-948.43)	-0.11(-0.12--0.10)
High-middle SDI	3550380.94(1664386.13-7789657.73)	460.79(211.15-995.92)	9243771.87(4399643.22-19638387.90)	481.70(228.79-1023.96)	0.07(0.04-0.09)
Middle SDI	2975640.27(1398259.77-6593075.80)	434.43(200.09-947.97)	10141157.12(4901244.16-21854759.51)	455.35(215.96-982.76)	0.03(-0.00-0.05)
Low-middle SDI	1357814.31(641755.39-3022103.74)	334.98(157.27-731.97)	3925269.53(1774098.38-8561477.16)	360.40(164.09-783.93)	0.23(0.22-0.24)
Low SDI	495708.60(228392.71-1102218.15)	358.32(163.29-788.84)	1260614.55(565044.03-2856161.93)	383.04(167.71-863.74)	0.24(0.18-0.29)
21 GBD regions
Andean Latin America	47308.86(22347.69-102110.52)	278.53(129.89-603.92)	151015.40(72677.72-318352.16)	272.02(131.15-573.64)	-0.11(-0.13--0.09)
Australasia	97146.81(47032.30-204498.35)	443.49(212.56-928.52)	252179.14(117589.80-522764.34)	405.09(190.47-836.34)	-0.30(-0.32--0.29)
Caribbean	71561.90(35505.55-153771.21)	321.56(155.29-684.78)	174179.22(85234.84-368494.45)	313.56(153.61-661.20)	-0.12(-0.14--0.11)
Central Asia	149208.54(71673.11-319464.05)	388.52(183.29-831.85)	232274.49(112588.80-498318.56)	379.25(181.20-819.07)	-0.10(-0.11--0.09)
Central Europe	488559.21(236363.88-1078062.31)	391.81(185.38-853.38)	933195.44(446017.51-1970589.03)	386.04(184.19-812.17)	-0.05(-0.06--0.04)
Central Latin America	220402.36(109627.08-471320.10)	343.12(166.95-727.80)	783862.36(384334.05-1643521.69)	335.60(163.80-703.51)	-0.07(-0.07--0.06)
Central Sub-Saharan Africa	62704.23(28366.73-141965.29)	535.40(238.50-1185.21)	178396.73(78704.69-408103.32)	591.41(255.67-1360.26)	0.36(0.33-0.40)
East Asia	2781642.67(1277187.91-6270506.59)	527.37(233.39-1172.37)	10359133.46(5080415.88-22833682.56)	555.11(267.58-1222.86)	-0.02(-0.07-0.02)
Eastern Europe	934163.16(452799.09-2040927.75)	403.75(191.34-870.95)	1438732.66(673856.28-3104949.27)	396.72(186.44-853.77)	-0.07(-0.09--0.05)
Eastern Sub-Saharan Africa	191451.63(89275.94-426489.86)	430.46(196.38-949.41)	488063.10(218469.52-1080940.23)	460.68(200.73-1028.27)	0.24(0.23-0.25)
High-income Asia Pacific	795712.32(373975.69-1726611.13)	470.24(218.13-1006.65)	3028731.88(1439614.46-6015524.17)	461.33(222.39-928.28)	0.01(-0.01-0.04)
High-income North America	1931566.75(915982.05-4111229.22)	522.13(247.40-1104.02)	3664548.13(1728304.41-7650510.01)	499.20(236.41-1041.63)	-0.18(-0.20--0.16)
North Africa and Middle East	578976.97(280433.29-1264231.57)	515.80(245.62-1112.57)	1566073.36(753719.49-3314933.30)	476.29(225.56-1004.20)	-0.27(-0.30--0.25)
Oceania	6682.02(3204.23-14218.81)	427.58(201.47-930.31)	17628.94(8407.93-38106.86)	397.82(184.77-863.92)	-0.28(-0.30--0.26)
South Asia	1009427.51(467207.54-2351860.82)	272.02(126.23-615.50)	3450135.20(1531590.99-7711444.89)	308.27(135.52-684.96)	0.40(0.37-0.43)
Southeast Asia	703422.16(344009.47-1485733.17)	400.20(192.50-839.35)	2086182.24(973510.03-4362204.89)	418.63(193.30-883.66)	0.12(0.08-0.15)
Southern Latin America	150663.60(73808.65-321853.41)	379.33(183.13-803.78)	340210.38(162522.57-709448.85)	368.23(176.23-766.73)	-0.08(-0.10--0.07)
Southern Sub-Saharan Africa	81978.30(39186.96-177347.05)	401.95(189.45-867.33)	168432.99(77828.50-376443.51)	408.97(187.40-904.57)	0.05(-0.01-0.10)
Tropical Latin America	341582.40(159913.80-754997.79)	510.43(234.39-1109.41)	1226226.14(576491.57-2613820.79)	503.17(235.73-1070.77)	-0.05(-0.07--0.04)
Western Europe	2746235.19(1292223.63-5841690.78)	460.18(215.66-971.82)	5385860.20(2539408.03-11019001.76)	443.24(211.93-909.88)	-0.12(-0.13--0.11)
Western Sub-Saharan Africa	181911.41(82648.21-402087.56)	311.57(138.94-686.95)	407625.28(181173.24-942453.65)	320.74(138.35-745.09)	0.14(0.10-0.18)

## Sheet: Table S5
Age-standardized incidence rate of 204 countries
location_name	2021-Both	2021-Female	2021-Male	1990-Male	1990-Female	1990-Both	EAPC-Both	EAPC-Female	EAPC-Male
Afghanistan	130.94(115.12-149.09)	142.32(124.96-161.88)	118.06(102.82-135.10)	122.143(106.865-140.352)	145.718(127.381-165.956)	132.827(116.855-152.067)	-0.049(-0.063--0.034)	-0.087(-0.105--0.070)	-0.096(-0.113--0.079)
Albania	112.62(98.00-128.70)	121.85(106.17-138.55)	101.53(87.71-117.27)	100.202(86.180-115.353)	119.937(103.567-137.141)	111.947(97.185-127.902)	0.037(0.026-0.047)	0.078(0.065-0.090)	0.070(0.058-0.082)
Algeria	128.59(112.65-146.91)	140.65(124.05-161.26)	117.79(102.23-134.93)	123.228(108.000-140.890)	146.121(127.525-166.401)	134.082(117.341-152.849)	-0.142(-0.147--0.137)	-0.129(-0.139--0.120)	-0.134(-0.141--0.127)
American Samoa	109.14(93.39-125.47)	122.69(105.55-141.04)	94.72(79.65-110.51)	95.518(80.504-111.560)	124.828(107.712-143.569)	111.240(95.841-128.111)	-0.079(-0.087--0.071)	-0.077(-0.085--0.069)	-0.035(-0.042--0.028)
Andorra	114.28(98.41-131.55)	126.20(108.61-144.73)	101.15(86.14-117.57)	107.672(91.832-124.450)	134.449(117.197-154.027)	121.554(105.039-139.094)	-0.195(-0.203--0.186)	-0.213(-0.222--0.204)	-0.210(-0.217--0.204)
Angola	124.21(109.07-141.23)	145.96(127.70-165.42)	92.77(81.52-106.87)	97.595(84.592-111.592)	153.907(134.862-175.351)	127.485(111.774-145.276)	-0.081(-0.089--0.073)	-0.158(-0.166--0.150)	-0.154(-0.165--0.142)
Antigua and Barbuda	95.08(82.70-109.64)	102.99(89.95-117.92)	84.45(72.16-98.14)	85.786(74.187-99.040)	104.616(90.962-119.857)	97.400(85.267-111.614)	-0.068(-0.081--0.056)	-0.048(-0.057--0.040)	-0.046(-0.060--0.032)
Argentina	106.73(92.20-122.29)	116.79(101.40-133.66)	91.50(78.52-105.92)	95.851(81.923-111.470)	122.985(106.523-140.633)	112.187(97.110-128.393)	-0.169(-0.184--0.153)	-0.163(-0.175--0.151)	-0.179(-0.200--0.158)
Armenia	114.00(99.56-130.25)	121.36(105.69-138.50)	102.65(89.16-119.18)	103.228(89.449-119.452)	121.065(105.698-137.398)	114.405(99.750-130.360)	-0.016(-0.022--0.010)	0.011(0.007-0.016)	-0.011(-0.018--0.005)
Australia	102.66(90.27-115.36)	118.05(103.95-134.73)	84.68(72.48-94.90)	94.009(80.827-106.791)	141.512(124.119-159.749)	122.932(107.541-138.356)	-0.625(-0.672--0.577)	-0.625(-0.677--0.572)	-0.369(-0.399--0.338)
Austria	116.09(99.55-133.87)	126.69(109.29-145.27)	101.24(85.57-117.68)	105.527(90.728-122.356)	132.661(114.874-151.597)	123.670(107.305-141.708)	-0.245(-0.273--0.218)	-0.180(-0.203--0.156)	-0.169(-0.193--0.145)
Azerbaijan	110.27(96.65-126.18)	117.26(103.23-134.24)	99.14(86.19-115.19)	100.427(87.031-115.473)	119.753(104.579-136.164)	113.738(99.353-129.858)	-0.126(-0.146--0.106)	-0.079(-0.099--0.059)	-0.064(-0.086--0.041)
Bahamas	95.28(82.97-109.64)	102.99(89.99-118.01)	84.29(72.44-97.01)	85.570(73.934-98.134)	104.330(91.101-118.815)	97.285(84.850-110.697)	-0.074(-0.081--0.067)	-0.044(-0.049--0.039)	-0.040(-0.050--0.030)
Bahrain	130.61(114.78-148.70)	142.51(125.56-161.89)	119.03(104.44-136.81)	122.279(106.541-140.005)	144.200(126.294-164.056)	133.653(117.278-152.362)	-0.049(-0.063--0.035)	-0.030(-0.040--0.019)	-0.062(-0.085--0.040)
Bangladesh	79.47(68.72-90.87)	86.95(75.28-99.82)	72.71(63.01-84.09)	76.220(65.508-87.496)	91.163(78.719-103.424)	82.539(71.130-94.375)	-0.121(-0.132--0.111)	-0.161(-0.173--0.148)	-0.143(-0.154--0.132)
Barbados	94.55(82.58-109.16)	102.25(89.77-118.60)	84.31(72.47-97.34)	87.045(76.019-99.941)	105.488(92.603-120.235)	98.521(86.534-112.222)	-0.140(-0.157--0.123)	-0.113(-0.125--0.100)	-0.110(-0.128--0.091)
Belarus	116.35(101.03-133.43)	122.74(106.90-140.46)	102.07(87.13-117.96)	102.970(88.762-118.132)	122.592(106.499-139.973)	116.587(101.347-133.265)	0.003(-0.012-0.019)	0.015(-0.002-0.032)	-0.015(-0.031-0.001)
Belgium	121.59(105.24-139.55)	133.53(115.46-152.72)	105.44(89.85-121.94)	114.506(100.223-131.363)	149.291(131.623-168.338)	136.887(120.075-155.500)	-0.430(-0.457--0.403)	-0.405(-0.434--0.375)	-0.300(-0.316--0.283)
Belize	97.17(84.64-110.79)	106.86(92.67-122.43)	87.52(76.15-100.68)	91.019(78.932-104.606)	109.675(94.977-124.956)	101.048(87.856-114.998)	-0.115(-0.122--0.108)	-0.072(-0.082--0.062)	-0.112(-0.121--0.103)
Benin	75.85(65.91-87.05)	85.12(74.46-97.65)	63.15(54.12-73.02)	70.653(61.107-81.347)	97.673(85.632-112.051)	84.722(73.950-97.150)	-0.246(-0.287--0.206)	-0.324(-0.374--0.274)	-0.275(-0.304--0.246)
Bermuda	98.24(84.80-112.71)	106.60(92.74-121.54)	86.12(72.13-100.04)	87.437(74.976-101.477)	107.047(92.557-123.402)	99.799(86.098-114.936)	-0.055(-0.061--0.049)	-0.019(-0.023--0.016)	-0.048(-0.063--0.034)
Bhutan	77.45(67.36-88.68)	84.64(73.09-97.31)	70.08(60.47-80.38)	75.110(64.793-86.225)	90.456(78.602-103.999)	83.883(72.921-96.223)	-0.251(-0.275--0.227)	-0.212(-0.228--0.196)	-0.217(-0.232--0.202)
Bolivia (Plurinational State of)	82.05(71.22-94.16)	91.05(78.80-104.09)	70.76(61.13-81.65)	72.329(62.675-83.869)	91.550(79.202-104.779)	83.324(72.165-95.490)	-0.010(-0.033-0.013)	0.019(-0.002-0.041)	-0.022(-0.041--0.003)
Bosnia and Herzegovina	111.79(96.79-127.27)	119.26(103.86-136.25)	101.00(87.25-116.36)	101.060(87.153-116.474)	118.745(102.066-136.260)	111.705(96.533-128.247)	0.015(-0.016-0.047)	0.032(0.004-0.060)	0.012(-0.018-0.042)
Botswana	103.94(90.71-119.61)	116.31(101.44-133.45)	81.84(71.00-94.63)	85.128(73.502-97.995)	123.078(106.571-141.102)	108.192(93.862-123.767)	-0.104(-0.126--0.082)	-0.171(-0.177--0.164)	-0.117(-0.133--0.102)
Brazil	127.08(112.01-144.66)	131.43(115.93-149.36)	120.97(105.87-137.66)	119.006(104.211-135.296)	137.193(119.539-155.767)	129.345(113.264-146.888)	-0.114(-0.152--0.075)	-0.215(-0.260--0.171)	0.019(-0.019-0.057)
Brunei Darussalam	101.56(88.37-116.86)	110.63(96.01-128.08)	88.76(76.59-102.10)	90.417(78.700-105.237)	111.845(96.028-129.268)	101.910(88.201-118.185)	0.023(-0.014-0.061)	0.009(-0.015-0.032)	-0.019(-0.042-0.004)
Bulgaria	112.43(97.80-128.73)	119.71(104.17-137.21)	100.65(86.30-116.39)	103.988(89.471-119.394)	123.601(107.769-142.290)	114.968(99.803-131.975)	-0.084(-0.108--0.060)	-0.115(-0.137--0.093)	-0.106(-0.125--0.087)
Burkina Faso	79.80(69.33-91.77)	91.45(79.60-104.71)	65.00(56.03-75.37)	69.827(60.399-80.239)	98.536(85.687-113.744)	85.309(73.990-97.741)	-0.233(-0.238--0.228)	-0.249(-0.255--0.244)	-0.254(-0.260--0.248)
Burundi	100.50(88.07-114.87)	119.88(104.53-137.37)	80.11(69.96-91.49)	85.214(73.848-97.775)	127.747(112.142-145.954)	109.088(95.507-124.099)	-0.237(-0.257--0.218)	-0.167(-0.187--0.146)	-0.170(-0.195--0.146)
Cabo Verde	78.13(67.85-89.40)	87.76(75.89-99.79)	61.64(53.23-71.43)	66.005(56.611-75.895)	94.414(81.380-108.293)	82.369(70.980-94.300)	-0.176(-0.184--0.169)	-0.235(-0.240--0.230)	-0.230(-0.241--0.219)
Cambodia	112.21(97.73-128.37)	122.30(106.21-139.93)	94.57(82.07-108.64)	99.971(86.970-114.919)	126.421(110.357-143.829)	116.075(101.322-132.028)	-0.161(-0.180--0.141)	-0.158(-0.176--0.140)	-0.229(-0.258--0.200)
Cameroon	75.45(65.39-86.37)	86.66(75.22-98.84)	61.29(52.81-70.82)	65.386(56.565-76.144)	92.667(80.139-106.095)	79.705(69.023-91.362)	-0.177(-0.182--0.173)	-0.208(-0.214--0.203)	-0.222(-0.229--0.216)
Canada	132.40(118.02-147.29)	142.85(127.94-158.41)	119.48(103.60-135.01)	135.196(120.037-152.059)	159.718(143.152-176.712)	149.591(134.389-165.875)	-0.546(-0.611--0.480)	-0.494(-0.564--0.425)	-0.572(-0.635--0.509)
Central African Republic	130.87(114.21-148.33)	155.82(135.60-175.17)	89.12(77.05-102.36)	95.209(82.140-108.914)	158.834(139.608-180.496)	132.846(116.289-150.682)	-0.097(-0.113--0.080)	-0.140(-0.172--0.108)	-0.190(-0.206--0.174)
Chad	76.45(66.54-87.28)	90.07(78.47-103.17)	64.42(55.91-73.69)	69.043(59.905-79.435)	97.110(83.825-111.893)	84.070(72.817-96.500)	-0.318(-0.326--0.311)	-0.253(-0.259--0.248)	-0.243(-0.251--0.234)
Chile	107.87(93.91-123.11)	118.52(103.47-134.99)	93.14(79.93-108.13)	94.664(81.968-108.930)	120.915(106.332-136.313)	109.852(96.311-124.050)	-0.028(-0.052--0.005)	-0.023(-0.050-0.003)	-0.043(-0.065--0.022)
China	151.47(131.22-173.34)	171.81(150.12-195.90)	126.48(107.78-145.62)	100.248(86.499-115.164)	135.420(118.387-154.068)	121.115(105.503-137.992)	0.411(0.333-0.488)	0.416(0.330-0.502)	0.499(0.431-0.567)
Colombia	112.13(97.75-127.51)	121.47(105.56-137.96)	99.53(86.56-113.80)	102.271(88.185-117.622)	123.548(107.542-140.639)	113.710(99.522-130.259)	-0.034(-0.054--0.014)	-0.042(-0.059--0.024)	-0.084(-0.109--0.058)
Comoros	100.96(88.05-115.39)	117.95(103.40-135.18)	79.42(68.92-90.87)	83.375(71.945-95.186)	123.758(106.394-141.497)	105.260(92.008-119.384)	-0.118(-0.127--0.110)	-0.140(-0.147--0.133)	-0.144(-0.149--0.140)
Congo	120.80(109.94-132.53)	138.75(127.23-151.52)	98.24(87.71-110.12)	97.442(85.674-112.095)	144.446(125.934-164.593)	124.974(109.288-142.355)	-0.085(-0.108--0.062)	-0.095(-0.110--0.081)	0.056(0.028-0.084)
Cook Islands	109.53(93.60-126.15)	123.60(105.97-141.37)	93.26(77.51-108.68)	96.462(80.623-112.490)	126.037(108.171-145.733)	111.543(95.150-129.335)	-0.072(-0.079--0.064)	-0.085(-0.099--0.071)	-0.123(-0.135--0.111)
Costa Rica	110.62(95.96-126.87)	120.25(104.67-137.60)	98.37(84.74-113.04)	101.937(88.122-117.981)	124.018(108.354-141.224)	113.522(98.914-129.642)	-0.074(-0.091--0.058)	-0.083(-0.092--0.073)	-0.110(-0.137--0.082)
Croatia	112.67(98.23-128.39)	120.38(104.90-137.34)	100.83(87.10-115.73)	103.616(89.572-119.150)	123.325(107.503-141.180)	116.467(101.759-133.917)	-0.082(-0.096--0.069)	-0.050(-0.066--0.034)	-0.058(-0.074--0.042)
Cuba	91.41(79.70-103.65)	98.45(86.24-111.09)	82.61(71.23-94.69)	85.653(74.562-97.656)	98.464(85.576-111.357)	92.224(80.312-104.838)	-0.201(-0.247--0.155)	-0.192(-0.239--0.146)	-0.249(-0.290--0.209)
Cyprus	117.37(101.52-134.87)	128.32(111.61-147.10)	103.23(87.03-120.67)	107.290(91.980-123.421)	132.612(115.691-151.474)	122.063(106.320-139.424)	-0.088(-0.106--0.070)	-0.089(-0.101--0.078)	-0.118(-0.130--0.107)
Czechia	111.23(96.31-127.59)	119.03(102.83-136.43)	99.54(85.79-114.56)	100.469(86.649-115.442)	118.176(102.932-135.705)	111.884(97.484-128.138)	-0.053(-0.066--0.040)	-0.008(-0.023-0.007)	-0.060(-0.072--0.049)
C么te d'Ivoire	76.63(66.06-88.28)	88.86(76.14-102.14)	63.10(54.11-73.21)	65.796(56.881-76.181)	93.350(81.119-107.277)	79.548(69.193-91.731)	-0.124(-0.143--0.105)	-0.156(-0.166--0.146)	-0.137(-0.148--0.125)
Democratic People's Republic of Korea	108.50(93.89-125.37)	118.67(102.56-136.84)	85.70(73.49-99.12)	87.109(73.814-100.583)	121.052(104.497-139.484)	110.892(95.645-127.826)	-0.086(-0.107--0.065)	-0.081(-0.090--0.071)	-0.070(-0.083--0.057)
Democratic Republic of the Congo	126.99(111.77-144.57)	147.51(130.36-167.07)	94.16(81.31-107.36)	97.902(85.265-112.629)	153.694(135.291-174.491)	126.381(110.617-143.945)	0.023(-0.010-0.056)	-0.117(-0.124--0.109)	-0.115(-0.125--0.104)
Denmark	84.34(72.78-96.21)	89.16(76.84-101.83)	77.94(66.53-89.53)	94.359(82.449-107.464)	108.021(94.786-122.743)	102.878(90.986-117.378)	-0.727(-0.765--0.688)	-0.692(-0.733--0.651)	-0.716(-0.756--0.677)
Djibouti	104.02(90.57-118.65)	123.97(108.14-141.20)	83.02(71.55-95.54)	86.180(75.153-98.629)	128.417(111.872-145.529)	109.581(95.808-124.893)	-0.125(-0.142--0.108)	-0.065(-0.082--0.048)	-0.078(-0.095--0.060)
Dominica	96.57(83.47-110.40)	103.28(89.86-117.88)	84.85(72.39-98.51)	87.447(75.433-100.288)	106.045(92.365-120.687)	99.500(86.832-113.703)	-0.092(-0.100--0.083)	-0.090(-0.097--0.083)	-0.091(-0.105--0.078)
Dominican Republic	99.53(86.68-113.07)	110.06(95.25-125.06)	87.09(75.75-99.61)	88.752(76.335-101.601)	109.215(95.643-124.558)	99.135(86.326-112.624)	-0.118(-0.155--0.081)	-0.124(-0.159--0.088)	-0.170(-0.204--0.135)
Ecuador	81.16(69.99-93.40)	90.20(77.83-103.71)	69.73(59.87-80.99)	72.963(63.056-83.854)	92.325(79.263-106.058)	83.147(71.743-95.910)	-0.035(-0.052--0.018)	-0.038(-0.054--0.023)	-0.083(-0.106--0.061)
Egypt	126.46(111.45-144.07)	135.16(119.37-154.95)	119.70(104.93-136.36)	121.967(107.062-138.133)	141.038(125.219-158.925)	130.735(116.043-147.501)	-0.042(-0.067--0.017)	-0.053(-0.081--0.026)	0.003(-0.025-0.032)
El Salvador	112.22(98.14-128.45)	121.37(106.36-138.77)	99.25(85.28-114.12)	99.192(86.022-114.160)	120.675(104.776-137.558)	111.026(97.008-126.665)	0.064(0.049-0.078)	0.054(0.040-0.067)	0.028(0.010-0.046)
Equatorial Guinea	124.45(108.79-141.57)	145.74(127.33-165.83)	93.16(80.63-106.22)	96.715(84.477-110.969)	152.697(133.847-173.781)	129.399(113.390-147.338)	-0.150(-0.159--0.142)	-0.142(-0.152--0.132)	-0.112(-0.125--0.099)
Eritrea	104.21(90.44-119.18)	117.49(102.09-134.00)	78.29(67.56-89.98)	82.900(70.917-95.297)	124.417(108.000-141.961)	110.643(96.260-126.774)	-0.181(-0.188--0.174)	-0.172(-0.183--0.162)	-0.170(-0.179--0.160)
Estonia	112.78(98.89-128.28)	119.57(104.91-136.07)	99.11(85.24-113.39)	100.426(86.580-115.926)	119.593(104.305-137.428)	113.982(99.491-130.867)	-0.008(-0.056-0.040)	0.025(-0.024-0.073)	-0.014(-0.054-0.027)
Eswatini	101.07(88.65-115.80)	111.24(97.34-128.03)	78.21(67.94-89.77)	81.885(70.956-93.890)	117.630(101.895-134.138)	105.079(91.426-120.236)	-0.127(-0.139--0.115)	-0.173(-0.177--0.168)	-0.150(-0.157--0.143)
Ethiopia	102.87(90.07-116.73)	122.81(107.74-139.57)	83.60(72.73-95.28)	89.814(77.851-102.400)	130.369(113.979-148.772)	110.740(96.767-126.368)	-0.207(-0.243--0.172)	-0.165(-0.177--0.153)	-0.215(-0.227--0.203)
Fiji	110.65(95.50-127.91)	121.42(105.06-140.66)	93.26(79.87-107.53)	96.475(80.700-112.274)	125.784(108.999-145.633)	112.730(96.965-130.515)	-0.080(-0.093--0.068)	-0.125(-0.134--0.117)	-0.117(-0.127--0.106)
Finland	108.45(92.52-124.81)	116.92(99.67-134.90)	96.50(82.21-111.42)	107.740(92.558-124.457)	127.265(110.946-143.938)	121.241(105.545-137.413)	-0.397(-0.408--0.385)	-0.302(-0.312--0.293)	-0.384(-0.400--0.369)
France	93.63(82.25-105.56)	100.47(89.04-112.52)	84.51(73.25-96.77)	91.060(79.740-102.517)	104.322(93.775-114.131)	99.394(89.455-109.622)	-0.221(-0.256--0.186)	-0.168(-0.207--0.129)	-0.240(-0.317--0.164)
Gabon	123.01(107.72-140.92)	144.74(127.30-165.52)	91.82(79.40-105.77)	93.909(81.407-107.931)	148.714(130.034-169.742)	125.837(109.611-143.748)	-0.055(-0.069--0.040)	-0.070(-0.076--0.063)	-0.065(-0.078--0.053)
Gambia	77.92(67.57-89.88)	88.92(77.08-102.53)	63.47(54.66-73.54)	68.793(60.054-78.817)	96.667(83.681-110.536)	84.217(73.250-96.886)	-0.259(-0.267--0.251)	-0.279(-0.288--0.270)	-0.277(-0.285--0.270)
Georgia	113.98(99.53-129.49)	120.91(105.92-137.53)	101.10(88.29-115.34)	100.613(86.784-115.538)	119.855(104.570-136.472)	113.735(99.031-129.229)	0.012(-0.000-0.025)	0.036(0.023-0.049)	0.031(0.018-0.043)
Germany	142.13(124.57-159.72)	153.52(135.25-172.83)	127.30(110.31-144.49)	122.873(107.615-138.997)	155.294(140.495-172.217)	145.120(130.535-161.524)	-0.097(-0.129--0.065)	-0.055(-0.081--0.028)	0.113(0.079-0.148)
Ghana	75.09(64.72-86.42)	84.46(72.97-96.95)	60.62(51.45-70.34)	63.948(55.163-73.349)	87.873(75.789-101.745)	76.920(66.338-88.647)	-0.057(-0.069--0.046)	-0.106(-0.118--0.094)	-0.166(-0.172--0.160)
Greece	119.17(103.16-136.72)	130.82(113.93-149.38)	104.49(89.39-121.20)	109.318(93.275-125.768)	135.554(117.904-155.417)	124.197(107.469-142.655)	-0.110(-0.133--0.088)	-0.088(-0.116--0.061)	-0.129(-0.154--0.104)
Greenland	135.63(117.63-156.11)	148.11(129.51-168.93)	122.46(103.49-142.28)	122.437(103.895-141.937)	148.079(127.735-170.692)	138.094(119.550-159.133)	-0.071(-0.097--0.045)	0.018(-0.008-0.044)	-0.032(-0.063--0.002)
Grenada	98.02(85.92-112.22)	104.11(91.15-119.29)	84.48(72.17-97.82)	87.922(76.611-101.195)	106.469(93.497-122.708)	99.531(86.867-113.916)	-0.022(-0.053-0.008)	-0.083(-0.096--0.070)	-0.135(-0.145--0.124)
Guam	108.97(93.85-125.54)	121.36(104.38-139.30)	92.74(78.50-107.66)	94.796(79.795-111.745)	123.001(105.992-142.889)	109.670(94.237-128.327)	-0.028(-0.034--0.022)	-0.050(-0.058--0.041)	-0.082(-0.090--0.073)
Guatemala	112.54(98.73-127.70)	122.34(106.91-138.13)	100.74(87.23-116.01)	102.856(89.701-117.666)	123.242(107.407-140.688)	113.716(99.124-129.637)	-0.016(-0.028--0.003)	-0.002(-0.014-0.010)	-0.047(-0.061--0.033)
Guinea	78.39(67.86-90.01)	91.40(78.88-104.77)	65.09(56.62-75.14)	69.419(59.923-79.743)	97.281(85.137-111.027)	83.160(72.432-95.243)	-0.194(-0.210--0.179)	-0.211(-0.216--0.206)	-0.215(-0.224--0.206)
Guinea-Bissau	77.05(66.66-89.04)	87.17(74.98-100.29)	62.35(53.42-72.44)	64.872(55.463-75.018)	91.471(79.303-105.104)	79.089(68.355-91.209)	-0.067(-0.076--0.057)	-0.135(-0.150--0.121)	-0.127(-0.135--0.120)
Guyana	96.25(83.56-110.32)	104.24(90.78-119.23)	85.78(73.86-99.42)	87.171(75.405-100.288)	105.666(91.174-120.321)	97.110(84.096-111.095)	-0.041(-0.050--0.032)	-0.053(-0.058--0.048)	-0.056(-0.073--0.039)
Haiti	94.82(82.42-108.66)	102.95(89.50-117.66)	86.26(74.68-99.23)	91.830(80.115-105.201)	110.139(95.621-125.076)	102.295(89.463-116.072)	-0.264(-0.279--0.250)	-0.228(-0.239--0.218)	-0.218(-0.230--0.206)
Honduras	113.19(98.75-129.15)	123.05(107.50-139.49)	101.49(87.43-116.88)	103.338(89.756-119.166)	124.778(109.187-142.040)	115.035(100.767-131.355)	-0.055(-0.061--0.048)	-0.029(-0.034--0.024)	-0.052(-0.063--0.041)
Hungary	111.47(96.69-127.63)	118.48(103.35-135.49)	99.15(85.72-114.31)	101.215(88.046-116.699)	119.021(103.796-136.014)	112.520(98.612-128.632)	-0.015(-0.051-0.020)	-0.003(-0.037-0.031)	-0.047(-0.078--0.016)
Iceland	122.36(106.34-137.53)	129.73(113.40-145.20)	113.69(96.09-129.63)	125.105(107.611-143.268)	142.390(124.297-159.935)	135.008(117.983-152.050)	-0.364(-0.383--0.346)	-0.354(-0.378--0.330)	-0.347(-0.360--0.334)
India	78.92(68.29-90.58)	84.11(72.93-96.60)	72.33(62.51-83.09)	71.301(61.598-81.893)	87.336(75.789-99.448)	79.450(68.688-90.821)	-0.159(-0.208--0.110)	-0.215(-0.254--0.175)	-0.170(-0.236--0.104)
Indonesia	113.31(98.38-129.52)	125.18(108.78-143.22)	98.30(85.03-112.13)	102.021(88.785-116.183)	127.531(111.107-145.573)	115.966(101.067-131.998)	-0.072(-0.093--0.051)	-0.067(-0.081--0.053)	-0.113(-0.142--0.084)
Iran (Islamic Republic of)	133.73(117.53-151.85)	145.84(128.47-165.10)	121.48(105.78-138.77)	126.395(110.060-143.810)	148.664(130.084-168.188)	137.669(120.790-156.354)	-0.081(-0.089--0.072)	-0.062(-0.065--0.059)	-0.110(-0.115--0.104)
Iraq	129.62(113.05-148.98)	140.32(122.58-160.85)	117.14(101.73-134.74)	122.943(106.276-140.445)	146.518(128.124-167.405)	135.285(117.848-154.354)	-0.172(-0.186--0.159)	-0.178(-0.194--0.161)	-0.172(-0.183--0.162)
Ireland	111.99(95.75-128.99)	123.17(106.00-141.01)	98.23(82.86-114.20)	106.269(90.340-122.402)	132.888(115.298-152.217)	122.269(105.912-140.717)	-0.297(-0.321--0.273)	-0.253(-0.270--0.236)	-0.263(-0.285--0.241)
Israel	113.13(97.01-130.26)	124.13(106.79-142.57)	99.00(84.19-114.66)	106.234(90.223-123.005)	132.069(114.212-151.538)	120.303(103.785-138.385)	-0.207(-0.215--0.199)	-0.211(-0.223--0.200)	-0.229(-0.241--0.216)
Italy	134.76(116.74-153.65)	149.48(129.88-169.94)	114.54(97.68-131.68)	105.445(89.397-121.300)	123.859(105.389-141.485)	116.291(98.957-133.094)	0.277(0.087-0.468)	0.408(0.199-0.617)	0.079(-0.073-0.232)
Jamaica	104.77(91.01-120.07)	114.21(98.71-130.17)	92.97(80.73-108.03)	98.370(85.623-112.755)	120.024(104.759-137.003)	110.633(96.952-126.272)	-0.198(-0.213--0.183)	-0.188(-0.197--0.178)	-0.207(-0.236--0.178)
Japan	117.23(102.05-133.68)	132.39(115.67-151.00)	96.40(83.61-110.23)	97.047(84.094-110.890)	127.578(111.452-145.285)	115.813(101.013-131.942)	0.201(0.147-0.256)	0.275(0.211-0.340)	0.181(0.137-0.224)
Jordan	134.51(116.99-153.81)	145.92(127.45-166.87)	123.93(106.46-140.88)	123.095(107.220-141.061)	143.278(124.508-163.754)	133.381(116.042-152.848)	0.070(0.033-0.106)	0.102(0.069-0.135)	0.064(0.033-0.095)
Kazakhstan	111.10(96.76-126.81)	117.07(101.56-133.57)	98.69(85.52-113.67)	101.222(88.069-116.731)	119.135(104.070-136.162)	113.748(99.266-130.560)	-0.077(-0.101--0.054)	-0.046(-0.069--0.023)	-0.077(-0.102--0.053)
Kenya	105.14(91.55-119.62)	121.31(105.87-138.18)	80.88(70.08-92.19)	86.404(75.106-98.272)	126.659(110.614-144.478)	106.987(93.286-121.747)	-0.059(-0.079--0.039)	-0.149(-0.153--0.145)	-0.227(-0.234--0.221)
Kiribati	121.84(106.12-138.96)	134.30(117.49-153.19)	99.76(85.40-115.54)	100.402(85.538-117.270)	133.952(116.271-153.445)	121.161(104.737-139.344)	0.009(-0.023-0.041)	-0.002(-0.035-0.031)	-0.029(-0.051--0.007)
Kuwait	131.46(115.44-149.34)	147.50(129.26-167.55)	120.18(104.94-138.23)	126.623(110.659-144.600)	151.731(132.204-172.133)	137.768(120.626-156.997)	-0.152(-0.170--0.133)	-0.102(-0.112--0.093)	-0.167(-0.173--0.160)
Kyrgyzstan	113.88(99.39-130.07)	120.77(105.18-138.61)	101.57(88.41-117.00)	100.553(86.540-116.005)	118.565(103.640-135.042)	112.945(98.408-128.399)	0.049(0.038-0.060)	0.094(0.080-0.108)	0.049(0.036-0.062)
Lao People's Democratic Republic	111.82(97.43-127.89)	124.19(108.08-141.97)	96.34(83.02-111.07)	98.886(86.329-114.370)	125.339(110.269-143.171)	114.257(100.612-130.804)	-0.057(-0.072--0.043)	-0.023(-0.036--0.010)	-0.073(-0.080--0.065)
Latvia	114.97(99.97-131.00)	121.36(105.84-138.04)	101.27(87.72-117.05)	101.551(87.589-117.236)	120.348(104.547-137.838)	114.607(99.769-131.148)	0.042(0.020-0.065)	0.061(0.039-0.083)	0.029(0.007-0.050)
Lebanon	140.48(122.53-159.62)	154.25(134.76-175.09)	124.28(108.10-141.20)	125.554(109.790-143.792)	151.645(132.336-173.387)	139.658(122.166-159.675)	-0.000(-0.012-0.012)	0.035(0.015-0.056)	-0.039(-0.054--0.025)
Lesotho	108.92(94.83-124.74)	118.88(103.37-135.89)	83.62(72.27-96.08)	84.424(72.702-96.691)	121.290(105.649-138.300)	110.498(95.979-126.111)	-0.020(-0.031--0.009)	-0.033(-0.048--0.018)	-0.005(-0.018-0.007)
Liberia	75.16(64.95-86.14)	87.78(75.80-100.98)	62.76(53.79-72.36)	65.656(56.472-75.389)	92.067(79.640-105.552)	77.773(67.187-89.072)	-0.110(-0.121--0.099)	-0.162(-0.172--0.152)	-0.152(-0.166--0.137)
Libya	130.47(114.04-148.13)	141.26(123.04-160.61)	119.50(103.81-136.98)	125.830(109.727-143.960)	148.625(128.844-168.806)	137.014(120.049-155.794)	-0.157(-0.176--0.138)	-0.165(-0.183--0.148)	-0.151(-0.171--0.132)
Lithuania	112.73(98.22-129.20)	119.27(104.55-136.99)	99.34(85.68-114.68)	100.457(87.073-115.786)	119.833(104.675-137.724)	113.063(98.582-129.937)	0.022(-0.007-0.050)	0.013(-0.023-0.050)	0.013(-0.003-0.029)
Luxembourg	87.36(74.31-101.13)	95.13(81.15-109.42)	76.82(63.96-89.94)	87.749(74.411-102.059)	107.652(92.480-124.614)	100.783(86.367-116.341)	-0.507(-0.572--0.443)	-0.441(-0.512--0.371)	-0.471(-0.537--0.406)
Madagascar	99.76(86.80-114.13)	117.00(101.26-133.22)	79.08(68.79-91.62)	84.709(73.267-97.062)	126.135(110.581-143.811)	105.097(91.619-120.320)	-0.153(-0.167--0.138)	-0.220(-0.239--0.201)	-0.217(-0.237--0.197)
Malawi	104.71(90.82-119.89)	120.04(104.42-137.85)	79.50(68.26-91.16)	83.004(71.315-95.814)	124.002(107.370-141.579)	105.401(91.351-120.587)	-0.006(-0.021-0.009)	-0.083(-0.091--0.075)	-0.129(-0.134--0.124)
Malaysia	111.29(95.99-127.46)	128.69(111.93-146.91)	93.60(79.80-107.89)	96.420(82.804-110.302)	133.567(116.991-152.048)	116.132(101.277-132.456)	-0.115(-0.135--0.096)	-0.081(-0.101--0.061)	-0.074(-0.084--0.063)
Maldives	113.22(98.24-129.67)	129.26(113.46-148.24)	98.60(83.99-114.42)	100.376(86.923-115.801)	128.211(111.845-146.159)	109.844(95.495-126.069)	0.097(0.068-0.126)	0.022(-0.015-0.060)	-0.068(-0.093--0.042)
Mali	78.55(68.40-89.84)	91.89(79.84-105.43)	66.15(56.96-76.05)	68.393(59.706-78.302)	95.004(82.401-108.270)	81.913(71.192-93.652)	-0.129(-0.135--0.122)	-0.094(-0.104--0.083)	-0.110(-0.121--0.100)
Malta	113.91(98.03-130.83)	125.06(107.88-143.56)	99.19(84.27-115.00)	106.989(91.936-123.983)	133.496(115.145-152.967)	122.803(106.316-141.455)	-0.224(-0.249--0.199)	-0.195(-0.223--0.168)	-0.226(-0.258--0.195)
Marshall Islands	103.94(89.43-120.50)	117.96(101.67-135.84)	90.66(76.84-105.75)	91.403(77.550-106.445)	118.825(102.816-137.743)	107.435(92.623-124.492)	-0.107(-0.113--0.100)	-0.013(-0.017--0.009)	-0.013(-0.019--0.007)
Mauritania	77.53(67.33-88.83)	90.43(78.49-103.97)	65.10(56.54-74.69)	68.280(59.194-79.112)	95.400(81.655-110.558)	83.531(71.719-96.450)	-0.241(-0.249--0.233)	-0.159(-0.168--0.149)	-0.156(-0.166--0.145)
Mauritius	111.73(96.55-127.55)	123.63(107.29-141.19)	94.56(80.93-109.02)	95.391(81.897-111.021)	122.359(106.562-141.165)	112.358(97.708-130.049)	0.010(-0.016-0.036)	0.058(0.031-0.085)	-0.002(-0.026-0.023)
Mexico	97.19(84.27-111.26)	106.57(92.68-121.43)	85.78(73.85-98.22)	94.903(82.461-108.611)	117.312(102.004-133.061)	106.030(91.840-120.629)	-0.187(-0.227--0.147)	-0.195(-0.240--0.149)	-0.252(-0.289--0.214)
Micronesia (Federated States of)	120.71(104.84-139.46)	133.51(115.88-154.85)	101.82(86.72-117.34)	101.933(86.447-118.356)	133.047(114.488-152.172)	119.796(102.658-137.563)	0.058(0.047-0.068)	0.028(0.021-0.036)	0.023(0.014-0.033)
Monaco	113.72(97.81-131.33)	124.48(107.26-143.65)	99.87(84.17-116.46)	107.069(91.242-123.971)	133.356(115.541-153.185)	123.305(106.754-141.668)	-0.278(-0.284--0.273)	-0.236(-0.241--0.232)	-0.236(-0.244--0.229)
Mongolia	115.83(101.21-132.52)	123.36(107.77-141.65)	103.33(90.24-118.65)	102.547(88.385-118.788)	121.697(105.653-138.758)	114.398(99.851-130.621)	0.053(0.044-0.063)	0.070(0.057-0.083)	0.037(0.029-0.044)
Montenegro	111.66(97.13-128.15)	119.46(104.12-137.30)	100.22(86.64-115.82)	102.696(88.602-118.333)	122.708(107.082-140.984)	114.614(100.105-131.644)	-0.122(-0.164--0.080)	-0.110(-0.148--0.071)	-0.099(-0.143--0.056)
Morocco	127.85(111.31-146.15)	138.65(120.11-158.62)	116.38(100.72-132.80)	125.308(109.339-143.100)	148.747(130.087-169.367)	136.844(119.999-155.369)	-0.227(-0.235--0.218)	-0.243(-0.256--0.230)	-0.236(-0.245--0.228)
Mozambique	104.33(90.49-119.04)	119.40(103.53-136.11)	78.59(67.60-90.28)	84.238(73.607-96.116)	126.808(110.680-143.999)	107.721(94.149-122.634)	-0.082(-0.098--0.065)	-0.179(-0.189--0.168)	-0.220(-0.226--0.214)
Myanmar	113.09(99.06-128.82)	125.41(110.41-142.24)	93.98(80.74-108.41)	103.822(90.782-119.413)	136.060(119.543-154.249)	122.221(107.450-139.078)	-0.266(-0.280--0.252)	-0.277(-0.292--0.262)	-0.338(-0.349--0.327)
Namibia	103.46(89.84-117.70)	115.67(100.95-131.61)	80.77(69.61-93.42)	84.790(73.634-96.959)	121.098(105.906-137.564)	107.156(93.535-121.952)	-0.105(-0.116--0.094)	-0.136(-0.149--0.123)	-0.156(-0.167--0.145)
Nauru	113.97(98.71-131.23)	126.25(109.94-145.36)	96.85(82.54-112.10)	98.986(83.328-115.260)	129.776(112.949-148.511)	110.813(95.434-128.029)	0.062(0.020-0.104)	-0.116(-0.148--0.084)	-0.095(-0.127--0.063)
Nepal	81.31(70.51-93.70)	88.43(76.65-101.75)	73.07(63.16-83.72)	82.460(71.980-95.024)	99.782(86.989-113.806)	91.216(79.312-104.239)	-0.452(-0.482--0.422)	-0.471(-0.500--0.443)	-0.462(-0.493--0.432)
Netherlands	121.79(106.84-137.86)	135.25(119.56-151.65)	104.78(90.18-120.75)	108.887(95.218-121.887)	138.145(121.176-151.532)	127.598(112.228-140.578)	-0.138(-0.165--0.111)	-0.038(-0.057--0.018)	-0.111(-0.157--0.065)
New Zealand	120.84(104.92-138.57)	138.11(120.58-158.35)	100.05(84.90-115.62)	103.502(89.289-118.882)	143.659(125.589-163.744)	128.024(110.924-146.445)	-0.220(-0.256--0.185)	-0.148(-0.180--0.117)	-0.142(-0.183--0.101)
Nicaragua	114.62(100.58-131.05)	123.62(108.27-141.38)	102.03(88.48-117.68)	102.762(90.091-117.923)	124.131(108.833-141.856)	115.448(101.471-131.744)	-0.002(-0.013-0.009)	0.021(0.010-0.032)	-0.007(-0.018-0.004)
Niger	78.36(68.05-90.06)	90.90(78.68-104.23)	65.03(56.34-75.05)	68.659(59.426-78.896)	95.984(82.783-110.694)	83.258(72.287-95.938)	-0.199(-0.206--0.193)	-0.188(-0.197--0.178)	-0.201(-0.217--0.185)
Nigeria	68.83(59.58-78.60)	80.75(69.95-92.00)	55.75(48.17-63.85)	61.544(53.219-70.233)	86.021(74.580-98.151)	75.447(65.398-86.117)	-0.314(-0.356--0.272)	-0.173(-0.211--0.135)	-0.349(-0.379--0.318)
Niue	107.28(91.33-123.83)	118.10(100.83-135.92)	90.31(76.39-105.47)	92.007(77.730-107.527)	120.335(104.312-138.344)	110.245(95.023-127.064)	-0.108(-0.122--0.095)	-0.084(-0.094--0.074)	-0.071(-0.080--0.061)
North Macedonia	111.12(96.41-127.65)	119.08(103.86-136.31)	100.55(86.20-115.58)	101.933(88.004-117.607)	119.989(103.624-137.800)	111.852(97.221-128.300)	-0.009(-0.021-0.003)	-0.018(-0.031--0.004)	-0.036(-0.047--0.025)
Northern Mariana Islands	107.94(92.46-125.17)	121.92(104.54-141.56)	92.65(77.61-108.26)	95.654(79.170-112.198)	124.265(106.645-145.197)	109.521(93.429-127.909)	-0.039(-0.051--0.026)	-0.067(-0.080--0.055)	-0.108(-0.117--0.099)
Norway	114.30(98.69-131.41)	124.19(107.25-142.33)	101.88(87.25-118.17)	122.579(106.180-140.318)	145.371(127.330-164.669)	136.539(119.381-155.015)	-0.644(-0.688--0.600)	-0.566(-0.609--0.524)	-0.682(-0.735--0.629)
Oman	124.36(108.14-143.21)	136.43(119.28-157.00)	110.88(94.87-127.84)	118.679(103.001-136.228)	145.115(127.361-165.006)	132.924(116.545-151.457)	-0.197(-0.241--0.153)	-0.190(-0.222--0.158)	-0.196(-0.233--0.159)
Pakistan	78.80(67.99-90.38)	85.40(73.68-98.00)	72.79(62.71-83.70)	79.481(68.864-91.233)	91.233(79.437-104.690)	84.442(73.083-97.026)	-0.248(-0.256--0.240)	-0.244(-0.253--0.235)	-0.301(-0.309--0.293)
Palau	103.98(88.42-120.53)	119.05(102.01-137.67)	90.30(75.57-105.74)	91.506(76.597-107.830)	120.537(103.555-139.472)	107.164(91.887-124.539)	-0.088(-0.095--0.080)	-0.040(-0.053--0.027)	-0.045(-0.056--0.035)
Palestine	131.55(115.83-150.08)	141.70(124.54-161.68)	118.69(103.30-136.87)	123.491(107.300-141.256)	146.895(128.191-167.590)	136.469(119.224-154.397)	-0.130(-0.157--0.103)	-0.139(-0.163--0.115)	-0.143(-0.161--0.125)
Panama	108.64(94.58-124.54)	118.75(103.39-135.81)	96.76(83.22-111.95)	98.850(85.762-113.418)	120.677(105.152-137.971)	110.207(95.799-125.860)	-0.052(-0.058--0.045)	-0.052(-0.056--0.048)	-0.076(-0.090--0.062)
Papua New Guinea	112.89(97.86-129.70)	128.68(111.67-147.04)	99.01(84.78-114.28)	104.629(89.789-119.968)	136.082(119.866-155.708)	120.021(105.084-136.866)	-0.250(-0.277--0.223)	-0.232(-0.257--0.206)	-0.217(-0.240--0.193)
Paraguay	115.77(101.31-132.33)	120.84(105.04-137.84)	109.14(94.44-124.79)	116.902(101.867-133.025)	128.199(111.602-146.132)	123.190(107.145-139.901)	-0.225(-0.235--0.215)	-0.218(-0.232--0.204)	-0.244(-0.254--0.234)
Peru	78.28(67.57-89.77)	87.57(75.53-100.04)	67.43(57.51-78.25)	69.288(59.538-79.995)	87.536(75.992-99.875)	78.975(68.456-90.103)	-0.085(-0.111--0.060)	-0.055(-0.079--0.030)	-0.124(-0.154--0.095)
Philippines	113.91(99.74-130.00)	125.61(110.48-142.58)	97.26(84.22-111.41)	104.578(91.216-119.356)	133.441(117.629-151.389)	119.032(104.698-135.618)	-0.175(-0.195--0.156)	-0.228(-0.242--0.215)	-0.262(-0.288--0.235)
Poland	114.27(99.44-130.40)	121.72(106.48-138.46)	101.93(87.91-117.11)	108.342(93.846-124.190)	127.201(111.017-144.583)	120.577(105.086-137.371)	-0.179(-0.192--0.166)	-0.149(-0.161--0.136)	-0.195(-0.213--0.176)
Portugal	116.97(100.45-134.76)	127.61(110.61-147.26)	101.60(86.82-117.76)	102.707(87.912-118.896)	128.341(112.034-147.360)	118.741(102.912-136.329)	-0.024(-0.044--0.004)	0.008(-0.013-0.029)	-0.017(-0.038-0.005)
Puerto Rico	97.80(84.88-112.14)	106.02(91.81-121.61)	86.57(74.32-99.82)	89.126(77.318-102.212)	108.441(93.386-123.732)	99.865(86.415-113.617)	-0.081(-0.088--0.074)	-0.092(-0.099--0.084)	-0.101(-0.113--0.089)
Qatar	126.56(110.10-145.40)	139.21(120.23-159.87)	116.85(101.18-133.95)	119.837(102.972-137.876)	142.780(125.173-163.549)	129.420(112.127-147.885)	-0.014(-0.053-0.026)	-0.033(-0.071-0.004)	-0.030(-0.060-0.000)
Republic of Korea	124.63(109.44-140.89)	135.21(117.94-152.70)	108.86(95.78-123.87)	102.756(90.581-116.583)	139.191(121.968-158.474)	127.702(112.517-145.117)	0.010(-0.045-0.064)	0.010(-0.054-0.074)	0.243(0.185-0.302)
Republic of Moldova	111.97(97.12-128.21)	118.96(103.55-135.19)	99.49(86.08-114.49)	98.556(84.636-114.003)	117.284(102.084-133.701)	110.643(96.040-126.377)	0.030(0.008-0.052)	0.040(0.019-0.062)	0.031(0.013-0.049)
Romania	111.32(96.82-127.73)	118.73(103.16-136.49)	99.65(85.81-114.74)	100.938(88.034-116.195)	119.104(103.650-136.347)	111.562(96.956-128.051)	-0.035(-0.050--0.019)	-0.035(-0.049--0.021)	-0.067(-0.080--0.054)
Russian Federation	115.89(101.23-131.98)	122.23(106.60-138.81)	102.35(88.68-117.34)	103.176(89.216-118.405)	121.815(106.483-138.808)	117.071(102.288-133.668)	-0.074(-0.121--0.027)	-0.027(-0.073-0.020)	-0.061(-0.107--0.014)
Rwanda	106.57(93.24-120.76)	121.68(106.76-137.68)	80.69(70.10-92.03)	82.657(71.976-95.296)	124.705(109.452-142.258)	107.027(93.955-122.035)	0.039(0.020-0.058)	-0.042(-0.053--0.030)	-0.056(-0.067--0.045)
Saint Kitts and Nevis	93.38(80.85-107.47)	100.12(87.21-114.48)	82.30(69.98-95.90)	83.620(72.134-96.765)	100.323(87.623-115.039)	94.286(82.570-107.738)	-0.039(-0.050--0.028)	-0.011(-0.025-0.002)	-0.058(-0.080--0.035)
Saint Lucia	95.98(82.99-109.74)	103.85(89.97-118.55)	85.39(73.67-98.54)	87.568(74.845-101.516)	105.697(91.765-121.122)	98.804(85.782-113.561)	-0.120(-0.144--0.095)	-0.086(-0.110--0.063)	-0.089(-0.114--0.064)
Saint Vincent and the Grenadines	96.56(84.19-110.27)	105.11(91.48-119.74)	86.75(74.98-99.85)	89.801(77.552-103.100)	108.683(94.462-124.357)	101.600(88.040-115.940)	-0.165(-0.170--0.159)	-0.120(-0.128--0.112)	-0.118(-0.129--0.107)
Samoa	108.37(93.13-125.19)	120.86(104.20-138.99)	93.37(79.91-107.74)	95.115(80.848-110.296)	123.361(107.367-142.559)	111.477(96.610-128.633)	-0.108(-0.117--0.099)	-0.100(-0.116--0.085)	-0.073(-0.087--0.060)
San Marino	110.90(96.02-127.71)	118.59(103.03-136.86)	102.05(87.34-118.19)	113.490(97.858-130.523)	131.822(116.032-150.072)	124.291(108.618-141.542)	-0.380(-0.400--0.360)	-0.351(-0.377--0.325)	-0.353(-0.373--0.333)
Sao Tome and Principe	73.40(63.08-84.79)	83.33(72.02-96.12)	60.23(51.26-70.20)	63.035(53.784-72.915)	87.502(76.116-100.212)	78.516(67.944-90.019)	-0.207(-0.228--0.186)	-0.149(-0.154--0.145)	-0.163(-0.173--0.154)
Saudi Arabia	120.44(104.42-138.45)	134.08(116.40-153.91)	111.47(95.23-128.97)	116.936(101.739-135.057)	139.711(121.498-160.970)	127.338(111.126-146.350)	-0.185(-0.198--0.172)	-0.146(-0.162--0.129)	-0.157(-0.166--0.149)
Senegal	76.64(66.53-88.26)	88.03(76.44-101.39)	63.21(54.70-73.20)	68.340(58.934-78.381)	95.612(83.015-110.577)	82.210(71.272-94.435)	-0.255(-0.265--0.245)	-0.290(-0.299--0.282)	-0.283(-0.297--0.269)
Serbia	111.65(96.91-128.06)	119.35(103.14-137.25)	100.67(87.41-115.50)	100.933(86.994-116.131)	118.168(102.981-134.868)	111.132(96.626-127.147)	-0.001(-0.013-0.011)	0.018(0.007-0.030)	0.000(-0.007-0.007)
Seychelles	109.25(94.47-126.60)	121.50(106.08-139.92)	91.94(77.54-107.76)	94.326(80.464-109.869)	124.607(108.438-141.861)	113.135(98.395-129.399)	-0.133(-0.139--0.126)	-0.107(-0.118--0.095)	-0.090(-0.097--0.082)
Sierra Leone	79.15(68.54-91.02)	91.45(79.33-104.84)	65.77(56.91-76.12)	69.672(59.944-79.632)	97.940(84.565-111.929)	83.776(72.770-95.514)	-0.180(-0.194--0.167)	-0.221(-0.229--0.214)	-0.189(-0.202--0.177)
Singapore	94.88(85.54-104.85)	103.48(93.28-113.88)	83.72(74.48-94.04)	80.820(70.991-90.663)	98.847(86.221-111.194)	91.553(80.574-102.498)	0.146(0.119-0.172)	0.169(0.142-0.197)	0.143(0.115-0.170)
Slovakia	110.87(97.08-127.00)	118.17(103.53-134.86)	98.53(86.01-113.74)	101.319(88.191-116.387)	119.719(104.336-136.582)	112.668(98.267-128.862)	-0.053(-0.064--0.041)	-0.043(-0.055--0.031)	-0.094(-0.106--0.081)
Slovenia	110.51(96.63-126.67)	118.71(103.45-135.67)	98.57(84.63-114.09)	98.079(84.263-113.255)	116.939(102.443-133.034)	110.104(96.034-125.505)	0.051(0.021-0.080)	0.090(0.065-0.115)	0.062(0.037-0.086)
Solomon Islands	113.74(98.07-131.08)	128.39(110.54-147.09)	99.01(84.20-115.62)	100.689(86.517-115.549)	130.725(114.068-149.262)	113.584(98.826-130.200)	0.048(0.023-0.072)	-0.027(-0.048--0.006)	-0.016(-0.038-0.005)
Somalia	106.72(93.34-121.51)	120.98(106.23-137.76)	81.07(70.88-92.18)	84.802(73.800-97.664)	126.796(110.584-143.722)	107.793(94.201-122.854)	-0.015(-0.024--0.006)	-0.131(-0.137--0.124)	-0.142(-0.149--0.136)
South Africa	107.78(93.63-122.59)	120.44(105.22-137.08)	85.20(73.82-97.21)	90.196(78.729-102.881)	129.127(112.712-147.119)	114.183(99.524-130.088)	-0.157(-0.171--0.142)	-0.189(-0.211--0.167)	-0.159(-0.180--0.138)
South Sudan	99.16(85.85-113.38)	120.18(104.41-137.73)	80.48(68.75-92.06)	86.149(74.664-98.985)	128.454(111.861-146.683)	105.623(92.117-120.573)	-0.188(-0.215--0.160)	-0.193(-0.199--0.187)	-0.207(-0.214--0.200)
Spain	102.50(88.99-116.45)	114.37(99.43-129.79)	86.11(72.86-99.34)	96.635(84.118-106.900)	130.017(114.579-145.400)	117.060(103.032-129.586)	-0.367(-0.439--0.294)	-0.329(-0.402--0.257)	-0.330(-0.408--0.252)
Sri Lanka	107.46(93.30-123.54)	115.87(101.08-132.55)	94.99(81.52-109.82)	101.415(87.969-116.507)	121.373(106.204-138.585)	111.290(96.774-127.287)	-0.128(-0.141--0.115)	-0.172(-0.194--0.151)	-0.225(-0.239--0.211)
Sudan	125.81(110.08-143.27)	137.97(121.40-157.24)	116.03(100.61-133.20)	123.669(108.794-142.057)	146.607(128.054-166.891)	134.771(118.251-154.074)	-0.231(-0.239--0.222)	-0.213(-0.224--0.201)	-0.202(-0.208--0.195)
Suriname	100.19(87.41-115.47)	108.40(93.80-124.40)	88.64(77.14-101.29)	94.323(81.577-108.790)	113.974(99.453-130.280)	105.025(91.541-120.136)	-0.165(-0.178--0.151)	-0.187(-0.199--0.174)	-0.210(-0.230--0.189)
Sweden	126.32(109.55-144.06)	145.68(126.80-165.61)	102.37(87.58-118.96)	108.385(94.300-124.125)	156.495(139.242-174.629)	137.720(121.980-154.243)	-0.238(-0.273--0.203)	-0.167(-0.205--0.128)	-0.166(-0.211--0.122)
Switzerland	113.27(97.88-129.61)	127.39(110.79-145.50)	95.09(80.78-110.05)	102.413(88.220-118.669)	138.182(121.064-157.556)	124.606(108.664-142.137)	-0.338(-0.361--0.315)	-0.283(-0.310--0.255)	-0.282(-0.299--0.264)
Syrian Arab Republic	129.77(113.50-147.95)	142.22(124.17-162.98)	119.08(103.18-136.15)	128.343(111.517-147.429)	152.013(133.784-172.860)	139.407(122.359-159.020)	-0.238(-0.245--0.231)	-0.219(-0.227--0.211)	-0.258(-0.271--0.245)
Taiwan (Province of China)	98.10(83.69-110.20)	115.21(98.76-130.11)	76.40(64.75-86.64)	74.877(64.081-85.867)	105.860(91.455-121.135)	91.213(78.723-104.548)	0.379(0.283-0.474)	0.438(0.330-0.547)	0.143(0.074-0.212)
Tajikistan	104.98(92.03-120.40)	113.91(99.82-130.04)	95.12(82.30-110.07)	99.903(87.308-115.100)	119.712(105.144-135.967)	111.933(98.188-127.634)	-0.226(-0.233--0.220)	-0.156(-0.162--0.149)	-0.167(-0.174--0.159)
Thailand	103.27(90.64-117.58)	115.35(101.02-131.53)	87.44(75.42-101.14)	86.868(75.012-99.159)	113.698(99.812-129.188)	102.506(89.147-116.402)	0.118(0.063-0.172)	0.157(0.099-0.216)	0.084(0.036-0.131)
Timor-Leste	113.20(98.46-129.74)	127.04(110.08-145.84)	98.68(85.69-114.70)	106.046(92.327-121.940)	134.102(116.788-152.110)	120.372(105.373-137.353)	-0.185(-0.206--0.163)	-0.172(-0.186--0.158)	-0.228(-0.232--0.223)
Togo	78.26(67.73-90.00)	87.58(76.00-100.12)	62.03(53.15-71.99)	66.285(57.781-76.276)	93.427(80.533-107.728)	81.067(70.071-92.895)	-0.095(-0.103--0.087)	-0.202(-0.208--0.196)	-0.226(-0.230--0.221)
Tokelau	109.37(94.11-126.60)	122.16(105.37-141.06)	94.29(79.51-109.21)	96.386(82.342-112.258)	124.186(107.911-142.329)	111.356(95.940-128.640)	-0.059(-0.067--0.050)	-0.057(-0.068--0.045)	-0.079(-0.086--0.072)
Tonga	111.80(97.12-128.75)	124.20(107.78-142.24)	95.25(81.81-109.97)	99.216(85.174-114.765)	128.378(110.895-148.230)	115.121(99.632-133.620)	-0.107(-0.119--0.094)	-0.123(-0.132--0.113)	-0.146(-0.155--0.137)
Trinidad and Tobago	98.60(85.73-112.51)	107.06(92.81-122.09)	87.39(75.56-100.65)	89.542(77.756-103.068)	108.888(95.050-124.953)	100.822(87.879-115.330)	-0.060(-0.066--0.053)	-0.041(-0.049--0.033)	-0.071(-0.080--0.062)
Tunisia	134.32(117.99-153.04)	146.20(127.69-165.98)	120.79(105.22-139.47)	130.124(113.226-148.774)	156.337(136.341-177.138)	142.944(125.859-162.190)	-0.190(-0.198--0.182)	-0.218(-0.227--0.208)	-0.217(-0.226--0.209)
Turkey	139.10(120.57-158.16)	150.51(130.52-171.05)	124.65(107.86-143.32)	133.565(117.163-152.862)	158.010(139.335-179.095)	147.220(129.543-166.993)	-0.222(-0.240--0.204)	-0.195(-0.212--0.178)	-0.253(-0.269--0.237)
Turkmenistan	107.05(93.39-122.99)	114.11(99.49-130.68)	95.33(83.24-110.78)	100.710(87.839-115.960)	118.987(104.315-136.423)	112.551(98.742-128.502)	-0.181(-0.207--0.156)	-0.145(-0.164--0.126)	-0.184(-0.206--0.162)
Tuvalu	113.41(97.97-130.03)	125.60(109.08-143.47)	96.66(82.86-111.66)	97.711(82.869-114.148)	126.698(109.674-145.777)	116.091(100.329-134.460)	-0.068(-0.082--0.055)	-0.026(-0.032--0.019)	-0.023(-0.032--0.015)
Uganda	102.68(89.05-117.37)	117.79(101.98-134.51)	77.86(67.52-88.93)	81.693(70.677-94.080)	122.931(107.686-140.909)	104.086(91.023-118.557)	-0.047(-0.071--0.023)	-0.131(-0.145--0.117)	-0.155(-0.168--0.141)
Ukraine	115.57(100.64-132.68)	122.28(106.42-140.10)	101.87(87.95-117.51)	104.993(90.435-121.268)	124.789(108.859-142.400)	119.030(103.580-135.925)	-0.113(-0.154--0.071)	-0.075(-0.116--0.034)	-0.121(-0.159--0.082)
United Arab Emirates	113.49(98.05-131.08)	130.03(112.78-149.46)	109.48(94.19-126.37)	114.408(98.681-131.732)	134.401(116.742-154.915)	123.532(107.127-142.629)	-0.259(-0.291--0.227)	-0.111(-0.121--0.101)	-0.107(-0.126--0.087)
United Kingdom	107.93(93.37-123.89)	120.15(104.57-137.26)	92.01(78.41-106.30)	98.500(84.290-113.778)	123.255(107.563-140.242)	114.576(99.740-130.772)	-0.167(-0.202--0.131)	-0.043(-0.074--0.013)	-0.187(-0.256--0.118)
United Republic of Tanzania	98.48(87.78-110.14)	117.62(105.36-131.73)	74.70(65.76-84.34)	84.115(72.768-96.521)	126.716(110.433-144.362)	107.041(92.954-122.584)	-0.246(-0.262--0.229)	-0.251(-0.261--0.240)	-0.307(-0.334--0.279)
United States of America	131.29(113.93-149.60)	143.23(124.65-162.55)	117.06(100.41-134.38)	127.743(110.931-145.557)	145.922(127.796-166.018)	138.610(120.853-157.590)	-0.187(-0.201--0.174)	-0.070(-0.115--0.025)	-0.285(-0.327--0.242)
United States Virgin Islands	94.57(82.02-109.17)	102.26(89.06-117.40)	83.24(70.47-96.42)	86.168(74.052-99.669)	104.730(91.448-119.530)	97.534(84.946-111.487)	-0.113(-0.121--0.106)	-0.095(-0.102--0.088)	-0.140(-0.158--0.123)
Uruguay	107.09(93.07-121.78)	116.50(102.15-133.03)	92.07(79.10-106.21)	97.285(84.515-112.845)	122.645(106.682-139.352)	112.682(98.673-128.379)	-0.213(-0.236--0.191)	-0.203(-0.221--0.185)	-0.255(-0.290--0.221)
Uzbekistan	106.19(92.22-122.08)	113.44(98.74-129.96)	95.18(81.60-109.79)	95.512(82.589-110.021)	113.151(97.801-129.653)	106.705(92.498-122.439)	-0.023(-0.039--0.008)	0.011(-0.001-0.023)	-0.011(-0.026-0.003)
Vanuatu	105.30(90.64-121.61)	118.18(102.78-135.75)	90.80(76.92-106.07)	94.277(80.404-109.539)	122.338(106.539-141.201)	107.323(92.836-124.062)	-0.083(-0.105--0.061)	-0.131(-0.152--0.110)	-0.139(-0.161--0.117)
Venezuela (Bolivarian Republic of)	124.37(108.40-141.62)	132.56(116.35-151.07)	112.74(97.72-129.74)	116.684(101.911-133.064)	135.353(118.050-153.085)	127.092(110.713-143.845)	-0.082(-0.118--0.046)	-0.081(-0.115--0.047)	-0.115(-0.154--0.077)
Viet Nam	110.09(96.21-126.57)	121.03(105.92-138.19)	91.30(78.32-106.46)	97.880(84.468-112.493)	127.030(111.115-145.193)	116.544(102.607-133.793)	-0.219(-0.230--0.209)	-0.191(-0.203--0.180)	-0.269(-0.282--0.255)
Yemen	133.11(117.14-151.66)	144.46(126.67-164.85)	121.07(106.31-138.43)	129.536(113.359-148.417)	154.462(135.500-174.196)	144.231(127.325-163.561)	-0.267(-0.292--0.242)	-0.230(-0.248--0.211)	-0.212(-0.228--0.196)
Zambia	102.65(89.99-117.22)	119.77(104.95-137.18)	80.27(69.98-92.08)	83.474(72.531-95.568)	124.053(107.976-141.214)	102.353(89.133-116.622)	0.060(0.036-0.084)	-0.078(-0.098--0.057)	-0.104(-0.121--0.086)
Zimbabwe	102.44(89.41-116.93)	115.49(101.04-132.20)	82.21(70.92-95.13)	84.653(73.905-97.276)	121.605(106.030-138.948)	106.359(93.062-121.675)	-0.110(-0.120--0.100)	-0.133(-0.146--0.121)	-0.071(-0.081--0.061)

## Sheet: Table S6
Age-standardized prevalence rate of 204 countries
location_name	1990-Both	2021-Both	EAPCs
American Samoa	640.577(540.807-740.341)	626.625(528.150-722.513)	-0.088(-0.097--0.078)
Antigua and Barbuda	559.109(482.154-639.665)	545.708(468.395-624.810)	-0.069(-0.083--0.055)
Arab Republic of Egypt	754.517(663.096-848.648)	726.904(630.544-823.491)	-0.059(-0.086--0.032)
Argentine Republic	624.583(540.006-715.422)	592.535(512.436-676.589)	-0.181(-0.198--0.163)
Australia	702.824(607.106-797.961)	589.934(513.234-663.342)	-0.599(-0.638--0.559)
Barbados	565.669(492.059-646.554)	542.294(465.002-620.452)	-0.140(-0.157--0.123)
Belize	580.721(501.764-665.243)	557.965(479.963-636.807)	-0.117(-0.124--0.109)
Bermuda	576.865(495.362-659.373)	567.272(489.096-648.395)	-0.057(-0.063--0.051)
Bolivarian Republic of Venezuela	732.832(636.646-830.937)	717.855(620.449-816.176)	-0.084(-0.126--0.041)
Bosnia and Herzegovina	640.720(550.041-732.157)	641.054(550.877-735.263)	0.019(-0.014-0.053)
Brunei Darussalam	581.279(494.561-669.996)	578.957(496.579-663.745)	0.017(-0.020-0.054)
Burkina Faso	480.352(414.610-547.473)	447.820(385.984-510.389)	-0.245(-0.251--0.240)
Canada	885.630(781.666-993.271)	792.305(701.613-888.187)	-0.548(-0.641--0.454)
Central African Republic	800.001(688.588-906.046)	795.181(681.529-900.674)	-0.101(-0.127--0.075)
Commonwealth of Dominica	569.194(493.798-648.335)	552.341(475.163-630.228)	-0.091(-0.099--0.082)
Commonwealth of the Bahamas	557.669(479.491-634.592)	545.680(469.680-625.787)	-0.078(-0.086--0.070)
Cook Islands	644.328(544.784-747.846)	631.637(535.444-728.646)	-0.082(-0.094--0.070)
Czech Republic	643.527(550.560-735.119)	638.178(547.883-727.676)	-0.059(-0.073--0.045)
Democratic People's Republic of Korea	631.913(537.879-725.977)	618.923(529.047-710.408)	-0.083(-0.106--0.061)
Democratic Republic of Sao Tome and Principe	442.316(381.710-502.565)	410.944(351.443-470.846)	-0.231(-0.255--0.207)
Democratic Republic of the Congo	746.898(646.060-847.111)	755.894(656.941-858.398)	0.054(0.018-0.090)
Democratic Republic of Timor-Leste	711.615(616.215-810.548)	664.454(572.748-759.712)	-0.207(-0.231--0.182)
Democratic Socialist Republic of Sri Lanka	658.878(567.422-750.445)	634.130(545.743-727.670)	-0.134(-0.149--0.120)
Dominican Republic	566.194(491.008-645.069)	572.642(494.883-653.000)	-0.111(-0.152--0.070)
Eastern Republic of Uruguay	628.759(541.014-717.188)	595.241(515.905-680.559)	-0.229(-0.252--0.205)
Federal Democratic Republic of Ethiopia	638.144(554.005-727.325)	586.555(509.544-668.442)	-0.244(-0.278--0.209)
Federal Democratic Republic of Nepal	510.809(441.592-585.548)	454.188(392.405-519.264)	-0.461(-0.491--0.432)
Federal Republic of Germany	809.574(715.413-909.946)	820.505(713.824-930.770)	0.055(0.026-0.085)
Federal Republic of Nigeria	417.349(360.950-476.612)	377.617(326.262-432.754)	-0.347(-0.386--0.309)
Federal Republic of Somalia	623.177(537.909-706.761)	617.029(535.746-699.668)	-0.013(-0.023--0.003)
Federated States of Micronesia	691.531(590.091-798.367)	695.378(594.384-799.425)	0.050(0.039-0.061)
Federative Republic of Brazil	759.734(661.491-864.323)	761.446(661.470-869.617)	-0.049(-0.094--0.003)
French Republic	553.502(491.884-615.651)	525.219(458.799-593.271)	-0.195(-0.230--0.161)
Gabonese Republic	753.375(649.449-860.802)	734.432(633.018-837.155)	-0.049(-0.063--0.036)
Georgia	651.046(562.329-741.657)	651.461(562.892-743.973)	0.015(0.000-0.029)
Grand Duchy of Luxembourg	551.093(468.857-636.226)	473.863(402.433-551.803)	-0.534(-0.604--0.463)
Greenland	805.337(683.873-935.065)	786.966(673.974-906.256)	-0.087(-0.113--0.060)
Grenada	570.579(491.200-651.698)	562.627(487.522-643.750)	-0.019(-0.048-0.010)
Guam	632.584(536.405-731.640)	629.810(535.647-725.946)	-0.026(-0.036--0.015)
Hashemite Kingdom of Jordan	784.450(675.129-901.073)	786.720(675.695-906.661)	0.050(0.009-0.090)
Hellenic Republic	703.663(602.222-809.599)	671.464(575.606-767.677)	-0.129(-0.151--0.107)
Hungary	645.336(551.332-739.865)	638.105(548.274-732.182)	-0.020(-0.057-0.018)
Independent State of Papua New Guinea	693.651(602.009-797.175)	649.652(557.307-742.384)	-0.264(-0.293--0.236)
Independent State of Samoa	643.900(547.031-740.905)	622.744(531.091-716.305)	-0.128(-0.138--0.117)
Ireland	691.145(590.066-791.512)	629.486(535.545-725.238)	-0.314(-0.338--0.290)
Islamic Republic of Afghanistan	777.906(674.212-886.040)	761.828(655.067-867.520)	-0.072(-0.087--0.057)
Islamic Republic of Iran	804.378(692.918-921.698)	775.512(671.842-887.846)	-0.111(-0.118--0.104)
Islamic Republic of Mauritania	467.979(400.781-533.609)	433.087(374.333-493.212)	-0.252(-0.259--0.244)
Islamic Republic of Pakistan	464.809(400.972-530.522)	433.579(374.322-499.283)	-0.251(-0.261--0.241)
Jamaica	643.370(553.273-732.561)	609.749(523.063-695.652)	-0.197(-0.214--0.181)
Japan	649.683(564.433-739.326)	674.102(584.784-770.237)	0.301(0.243-0.358)
Kingdom of Bahrain	789.085(678.430-906.417)	765.689(660.189-875.616)	-0.072(-0.089--0.056)
Kingdom of Belgium	787.504(685.207-897.704)	693.778(598.364-799.834)	-0.456(-0.483--0.429)
Kingdom of Bhutan	472.179(407.192-539.389)	433.696(372.376-497.860)	-0.267(-0.291--0.244)
Kingdom of Cambodia	683.189(589.811-782.255)	658.613(568.007-754.427)	-0.169(-0.190--0.149)
Kingdom of Denmark	586.926(511.272-666.792)	474.707(409.307-539.522)	-0.776(-0.821--0.731)
Kingdom of Eswatini	604.071(520.512-691.042)	579.238(499.452-661.827)	-0.144(-0.158--0.130)
Kingdom of Lesotho	636.500(551.076-723.889)	625.492(537.966-713.456)	-0.028(-0.040--0.016)
Kingdom of Morocco	804.491(696.278-914.475)	748.524(644.538-856.829)	-0.242(-0.252--0.232)
Kingdom of Norway	769.168(664.983-878.381)	639.180(549.628-735.448)	-0.675(-0.721--0.629)
Kingdom of Saudi Arabia	747.415(639.756-857.107)	701.737(600.972-807.912)	-0.202(-0.215--0.189)
Kingdom of Spain	676.366(589.327-747.577)	582.147(504.960-664.346)	-0.367(-0.438--0.297)
Kingdom of Sweden	755.363(656.326-856.339)	697.197(600.368-799.052)	-0.175(-0.221--0.129)
Kingdom of Thailand	601.340(522.754-679.653)	603.223(522.585-689.604)	0.146(0.075-0.217)
Kingdom of the Netherlands	711.183(625.561-787.394)	700.283(610.563-794.564)	0.007(-0.028-0.042)
Kingdom of Tonga	665.844(572.955-764.802)	644.386(551.182-740.148)	-0.118(-0.133--0.104)
Kyrgyz Republic	645.416(559.147-733.858)	649.988(562.044-741.223)	0.047(0.037-0.058)
Lao People's Democratic Republic	674.312(585.547-768.348)	655.846(567.011-749.461)	-0.072(-0.089--0.056)
Lebanese Republic	826.336(713.637-946.492)	828.253(710.399-948.144)	-0.021(-0.035--0.008)
Malaysia	695.539(601.084-791.729)	657.554(561.657-750.290)	-0.132(-0.158--0.107)
Mongolia	653.391(565.270-748.422)	660.020(573.527-749.230)	0.049(0.039-0.059)
Montenegro	656.909(570.246-753.217)	639.324(547.610-729.153)	-0.128(-0.173--0.083)
New Zealand	728.105(627.472-840.734)	684.587(589.025-787.910)	-0.242(-0.289--0.195)
North Macedonia	641.105(548.242-734.116)	636.560(546.063-726.336)	-0.008(-0.021-0.006)
Northern Mariana Islands	630.792(530.472-734.737)	621.126(528.083-721.283)	-0.044(-0.058--0.030)
Palestine	803.581(690.884-915.333)	773.831(669.576-881.665)	-0.137(-0.165--0.109)
People's Democratic Republic of Algeria	787.054(675.348-896.793)	752.636(650.926-866.115)	-0.162(-0.171--0.153)
People's Republic of Bangladesh	461.654(396.867-526.019)	444.047(383.222-506.232)	-0.127(-0.136--0.117)
People's Republic of China	703.144(608.358-809.507)	900.817(770.919-1043.223)	0.439(0.352-0.526)
Plurinational State of Bolivia	464.083(398.467-530.299)	456.334(392.466-522.566)	-0.017(-0.039-0.006)
Portuguese Republic	672.597(577.205-772.671)	659.358(561.709-757.505)	-0.042(-0.063--0.022)
Principality of Andorra	688.925(594.242-791.593)	645.086(551.713-741.296)	-0.207(-0.215--0.199)
Principality of Monaco	696.218(595.184-799.435)	639.251(542.471-742.183)	-0.296(-0.302--0.289)
Puerto Rico	576.169(496.287-659.732)	563.617(484.510-646.616)	-0.081(-0.088--0.073)
Republic of Albania	646.381(556.600-736.691)	648.769(562.354-743.868)	0.029(0.019-0.039)
Republic of Angola	760.955(656.944-865.614)	738.830(636.993-840.234)	-0.095(-0.102--0.088)
Republic of Armenia	655.249(565.588-746.769)	651.840(563.186-741.682)	-0.020(-0.027--0.013)
Republic of Austria	700.142(604.437-803.385)	654.274(558.118-755.807)	-0.262(-0.291--0.233)
Republic of Azerbaijan	650.145(562.268-745.412)	629.510(541.151-721.587)	-0.132(-0.152--0.111)
Republic of Belarus	670.454(576.020-769.542)	668.506(574.809-769.201)	0.005(-0.011-0.021)
Republic of Benin	479.125(412.991-546.664)	428.498(376.117-490.806)	-0.251(-0.291--0.211)
Republic of Botswana	622.869(536.420-712.362)	597.430(511.150-685.770)	-0.104(-0.128--0.081)
Republic of Bulgaria	657.853(564.215-753.613)	643.453(553.324-739.685)	-0.083(-0.108--0.059)
Republic of Burundi	632.519(546.310-717.714)	580.932(501.143-662.009)	-0.248(-0.268--0.227)
Republic of Cabo Verde	465.746(399.928-529.124)	440.963(378.258-500.174)	-0.180(-0.189--0.172)
Republic of Cameroon	445.649(383.064-507.768)	421.432(362.095-481.177)	-0.179(-0.185--0.173)
Republic of Chad	472.919(405.503-537.325)	428.136(366.664-486.612)	-0.331(-0.338--0.323)
Republic of Chile	611.011(533.277-694.641)	601.080(518.527-687.092)	-0.019(-0.045-0.008)
Republic of Colombia	647.457(559.458-736.836)	638.883(549.975-725.164)	-0.035(-0.056--0.013)
Republic of Costa Rica	646.866(556.769-739.050)	631.101(547.393-722.932)	-0.072(-0.089--0.054)
Republic of Croatia	671.050(576.399-770.360)	647.443(556.184-745.358)	-0.090(-0.104--0.077)
Republic of Cuba	521.162(453.788-590.270)	526.056(456.065-596.363)	-0.186(-0.239--0.132)
Republic of Cyprus	690.131(589.982-796.694)	661.555(568.544-762.226)	-0.093(-0.112--0.074)
Republic of C么te d'Ivoire	446.242(385.244-513.221)	428.756(367.979-489.187)	-0.132(-0.152--0.112)
Republic of Djibouti	638.220(547.664-724.768)	603.116(517.993-686.839)	-0.143(-0.160--0.126)
Republic of Ecuador	466.525(403.614-534.380)	455.045(388.624-521.671)	-0.038(-0.055--0.021)
Republic of El Salvador	630.691(545.574-718.390)	637.923(552.577-726.954)	0.067(0.052-0.083)
Republic of Equatorial Guinea	771.029(667.010-877.692)	736.911(636.466-836.632)	-0.173(-0.182--0.164)
Republic of Estonia	657.292(561.794-755.683)	648.819(559.056-741.980)	-0.013(-0.062-0.035)
Republic of Fiji	650.895(555.429-752.886)	637.889(544.120-735.600)	-0.088(-0.104--0.073)
Republic of Finland	690.509(593.571-781.348)	616.904(523.127-709.759)	-0.400(-0.411--0.390)
Republic of Ghana	429.932(369.002-491.635)	419.764(360.595-476.550)	-0.058(-0.070--0.047)
Republic of Guatemala	646.736(561.566-736.531)	639.864(553.276-730.625)	-0.016(-0.029--0.003)
Republic of Guinea	466.538(403.275-530.434)	438.627(379.026-498.928)	-0.201(-0.218--0.184)
Republic of Guinea-Bissau	443.857(380.494-503.708)	431.129(370.436-493.270)	-0.077(-0.087--0.067)
Republic of Guyana	554.651(477.237-635.001)	549.028(471.535-629.363)	-0.044(-0.054--0.034)
Republic of Haiti	586.321(506.117-662.480)	541.861(468.243-619.703)	-0.277(-0.291--0.262)
Republic of Honduras	653.716(564.162-740.877)	641.665(553.155-730.676)	-0.064(-0.070--0.057)
Republic of Iceland	760.997(654.060-859.574)	683.676(586.643-767.038)	-0.396(-0.417--0.375)
Republic of India	440.052(382.113-503.897)	436.127(376.023-501.153)	-0.165(-0.214--0.116)
Republic of Indonesia	678.718(587.973-777.611)	662.129(571.109-761.152)	-0.077(-0.099--0.054)
Republic of Iraq	796.724(678.193-914.395)	759.667(652.945-868.121)	-0.189(-0.203--0.175)
Republic of Italy	692.955(589.469-798.141)	759.146(652.541-869.835)	0.129(-0.015-0.273)
Republic of Kazakhstan	649.974(561.889-746.476)	634.040(542.821-724.420)	-0.081(-0.107--0.056)
Republic of Kenya	613.025(529.323-697.763)	605.066(525.165-689.447)	-0.042(-0.067--0.017)
Republic of Kiribati	699.108(598.209-802.875)	701.894(602.777-803.919)	0.005(-0.030-0.040)
Republic of Korea	751.013(651.705-856.590)	739.813(647.701-836.315)	0.008(-0.046-0.063)
Republic of Latvia	659.288(565.041-757.790)	660.594(570.397-758.142)	0.043(0.020-0.065)
Republic of Liberia	435.630(377.361-494.909)	419.936(360.579-478.026)	-0.117(-0.128--0.105)
Republic of Lithuania	650.560(561.647-749.041)	648.522(560.430-740.201)	0.022(-0.005-0.050)
Republic of Madagascar	606.364(524.136-687.056)	574.946(493.289-652.022)	-0.156(-0.169--0.142)
Republic of Malawi	607.875(526.906-694.551)	605.244(517.750-689.889)	0.003(-0.015-0.020)
Republic of Maldives	647.370(556.966-738.287)	667.298(572.027-764.225)	0.099(0.068-0.129)
Republic of Mali	460.802(396.234-525.500)	439.589(379.275-499.834)	-0.148(-0.154--0.141)
Republic of Malta	695.446(597.761-804.828)	642.057(551.416-738.485)	-0.240(-0.266--0.213)
Republic of Mauritius	663.439(568.329-762.470)	657.173(567.030-748.297)	0.002(-0.024-0.029)
Republic of Moldova	633.937(547.623-724.006)	640.524(549.242-730.715)	0.028(0.006-0.050)
Republic of Mozambique	624.728(540.321-711.491)	605.092(520.433-691.273)	-0.080(-0.097--0.062)
Republic of Namibia	616.325(530.846-701.682)	593.676(514.233-676.818)	-0.113(-0.122--0.104)
Republic of Nauru	632.732(535.534-733.182)	652.634(555.937-749.512)	0.073(0.028-0.117)
Republic of Nicaragua	660.239(569.182-749.740)	654.848(569.170-748.605)	-0.004(-0.015-0.007)
Republic of Niue	635.450(538.715-734.684)	616.469(519.988-710.419)	-0.126(-0.141--0.111)
Republic of Palau	616.083(520.122-716.459)	594.283(501.854-687.506)	-0.110(-0.118--0.101)
Republic of Panama	628.654(543.245-715.983)	620.456(530.205-708.404)	-0.048(-0.054--0.042)
Republic of Paraguay	729.891(629.402-832.720)	687.122(593.840-779.767)	-0.223(-0.234--0.212)
Republic of Peru	441.687(382.655-505.228)	436.461(377.503-501.784)	-0.090(-0.114--0.066)
Republic of Poland	683.356(589.123-787.436)	645.553(558.478-741.841)	-0.189(-0.199--0.180)
Republic of Rwanda	619.831(537.094-704.912)	616.107(532.052-699.772)	0.042(0.021-0.063)
Republic of San Marino	704.994(610.501-806.608)	623.016(535.540-718.972)	-0.409(-0.433--0.385)
Republic of Senegal	462.030(395.411-527.140)	429.793(370.446-490.056)	-0.261(-0.272--0.251)
Republic of Serbia	636.426(544.830-728.623)	638.506(545.564-731.103)	-0.009(-0.023-0.006)
Republic of Seychelles	667.932(571.699-769.278)	643.495(544.720-741.308)	-0.139(-0.145--0.132)
Republic of Sierra Leone	469.471(403.348-535.670)	442.533(380.650-506.690)	-0.190(-0.203--0.177)
Republic of Singapore	516.078(443.632-583.075)	534.492(474.453-589.823)	0.110(0.067-0.153)
Republic of Slovenia	634.217(546.699-725.163)	635.783(543.671-726.694)	0.053(0.022-0.084)
Republic of South Africa	646.323(559.394-738.735)	609.510(526.773-695.774)	-0.160(-0.173--0.148)
Republic of South Sudan	616.160(531.630-702.532)	572.380(489.937-650.543)	-0.229(-0.259--0.199)
Republic of Sudan	790.956(686.078-900.747)	732.330(633.470-834.538)	-0.262(-0.272--0.253)
Republic of Suriname	602.956(519.125-689.285)	574.179(495.677-655.289)	-0.172(-0.187--0.157)
Republic of Tajikistan	638.139(552.153-725.326)	597.348(515.425-684.837)	-0.231(-0.239--0.223)
Republic of the Congo	742.917(641.573-845.435)	706.082(641.287-770.217)	-0.136(-0.151--0.120)
Republic of the Gambia	473.337(405.473-538.295)	436.826(374.253-499.125)	-0.272(-0.281--0.262)
Republic of the Marshall Islands	617.405(523.916-711.847)	594.069(502.313-685.619)	-0.125(-0.132--0.119)
Republic of the Niger	470.516(404.377-536.036)	439.524(380.440-501.251)	-0.222(-0.232--0.213)
Republic of the Philippines	691.995(601.340-792.195)	662.940(575.829-762.084)	-0.173(-0.197--0.149)
Republic of the Union of Myanmar	720.535(625.380-824.308)	663.532(571.476-757.762)	-0.277(-0.292--0.263)
Republic of Trinidad and Tobago	578.044(497.453-659.104)	564.630(486.163-644.680)	-0.064(-0.070--0.057)
Republic of Tunisia	846.864(730.768-961.134)	791.090(685.564-901.073)	-0.209(-0.219--0.198)
Republic of Turkey	873.294(753.936-992.753)	819.358(706.201-936.591)	-0.251(-0.272--0.229)
Republic of Uganda	601.841(519.218-682.951)	594.041(508.145-676.310)	-0.047(-0.073--0.022)
Republic of Uzbekistan	608.522(524.636-693.372)	605.590(519.151-691.727)	-0.020(-0.038--0.002)
Republic of Vanuatu	617.367(527.166-714.384)	604.269(513.729-697.464)	-0.091(-0.115--0.067)
Republic of Yemen	856.695(745.978-974.320)	777.938(673.663-883.488)	-0.325(-0.352--0.297)
Republic of Zambia	589.240(508.957-670.228)	591.526(514.140-674.447)	0.061(0.037-0.085)
Republic of Zimbabwe	611.506(525.800-699.362)	584.430(506.449-665.468)	-0.136(-0.147--0.126)
Romania	638.600(547.746-734.410)	637.201(547.104-729.318)	-0.037(-0.053--0.021)
Russian Federation	669.975(580.007-769.145)	661.416(573.183-758.606)	-0.083(-0.133--0.033)
Saint Kitts and Nevis	540.248(465.780-620.817)	534.029(461.674-613.083)	-0.048(-0.059--0.036)
Saint Lucia	568.485(488.102-652.022)	551.554(473.028-632.040)	-0.126(-0.152--0.100)
Saint Vincent and the Grenadines	583.485(499.607-667.354)	553.945(476.988-632.630)	-0.164(-0.170--0.158)
Slovak Republic	646.499(555.595-735.344)	635.022(547.191-728.340)	-0.057(-0.069--0.046)
Socialist Republic of Viet Nam	689.393(596.142-787.869)	649.420(556.891-744.390)	-0.228(-0.239--0.217)
Solomon Islands	654.607(557.574-751.561)	652.568(555.167-753.612)	0.035(0.009-0.061)
State of Eritrea	642.776(555.478-731.559)	602.423(518.159-687.761)	-0.196(-0.203--0.190)
State of Israel	678.131(581.609-781.720)	636.974(546.321-734.424)	-0.215(-0.224--0.206)
State of Kuwait	820.129(709.228-935.644)	771.612(668.041-878.034)	-0.197(-0.220--0.173)
State of Libya	805.136(695.677-912.975)	762.638(660.373-872.633)	-0.176(-0.194--0.157)
State of Qatar	761.251(655.073-876.049)	740.908(636.990-852.338)	-0.018(-0.061-0.024)
Sultanate of Oman	787.337(678.301-903.053)	728.247(624.775-840.491)	-0.237(-0.285--0.189)
Swiss Confederation	715.631(614.438-820.178)	639.881(549.348-735.129)	-0.395(-0.424--0.366)
Syrian Arab Republic	819.884(707.348-932.516)	753.821(648.008-860.724)	-0.277(-0.287--0.267)
Taiwan (Province of China)	507.645(438.252-581.476)	555.310(472.136-624.756)	0.459(0.345-0.573)
Togolese Republic	454.234(390.666-518.473)	438.214(378.972-499.374)	-0.098(-0.106--0.089)
Tokelau	640.337(542.800-734.009)	626.796(531.245-725.336)	-0.074(-0.084--0.064)
Turkmenistan	641.505(553.068-728.882)	609.857(523.199-698.236)	-0.180(-0.208--0.152)
Tuvalu	668.628(572.050-767.563)	650.700(560.534-748.545)	-0.087(-0.101--0.074)
Ukraine	672.197(576.910-781.632)	651.179(564.008-749.499)	-0.121(-0.166--0.077)
Union of the Comoros	611.502(525.543-694.465)	582.102(503.270-661.454)	-0.144(-0.155--0.132)
United Arab Emirates	723.880(612.894-834.428)	652.430(552.159-753.800)	-0.328(-0.369--0.288)
United Kingdom of Great Britain and Northern Ireland	625.603(539.954-712.300)	591.083(508.132-674.768)	-0.133(-0.176--0.091)
United Mexican States	585.321(506.169-669.218)	534.197(460.412-612.868)	-0.196(-0.235--0.156)
United Republic of Tanzania	620.113(533.926-703.928)	569.905(503.405-636.972)	-0.252(-0.268--0.235)
United States of America	809.266(700.873-926.568)	773.074(670.259-887.657)	-0.173(-0.190--0.157)
United States Virgin Islands	560.829(481.508-642.062)	543.821(470.447-627.548)	-0.112(-0.121--0.103)

## Sheet: Table S7
Age-standardized motality rate of 204 countries
location_name	1990-Both	2021-Both	EAPCs
American Samoa	24.157(5.805-66.641)	22.472(5.426-60.529)	-0.167(-0.218--0.116)
Antigua and Barbuda	16.709(4.117-45.603)	15.781(3.802-44.134)	-0.068(-0.115--0.021)
Arab Republic of Egypt	27.081(6.421-77.651)	24.371(5.878-66.227)	-0.376(-0.403--0.348)
Argentine Republic	20.876(5.201-56.056)	20.211(5.170-53.039)	-0.056(-0.074--0.039)
Australia	24.201(6.034-63.962)	22.891(5.926-57.751)	-0.160(-0.181--0.138)
Barbados	15.836(3.714-43.455)	15.977(3.780-44.239)	0.083(-0.005-0.172)
Belize	16.520(4.042-43.137)	16.194(3.930-43.091)	0.017(-0.054-0.088)
Bermuda	17.016(4.161-46.254)	16.446(4.070-42.531)	-0.104(-0.143--0.065)
Bolivarian Republic of Venezuela	21.197(5.321-55.750)	20.724(5.121-52.505)	-0.057(-0.085--0.030)
Bosnia and Herzegovina	20.384(5.005-53.640)	19.570(4.759-50.439)	-0.128(-0.160--0.096)
Brunei Darussalam	22.445(5.548-61.654)	23.266(5.708-62.027)	0.227(0.137-0.316)
Burkina Faso	22.136(5.295-60.774)	20.270(4.979-55.688)	-0.354(-0.417--0.292)
Canada	22.033(5.698-57.716)	21.149(5.566-53.995)	-0.158(-0.182--0.134)
Central African Republic	32.848(7.987-86.603)	31.971(7.502-83.073)	-0.084(-0.130--0.038)
Commonwealth of Dominica	16.667(4.070-46.246)	16.463(4.039-43.798)	-0.008(-0.037-0.021)
Commonwealth of the Bahamas	16.192(3.873-44.619)	15.760(3.780-43.305)	-0.052(-0.089--0.016)
Cook Islands	25.228(6.123-70.577)	21.898(5.714-57.628)	-0.416(-0.456--0.377)
Czech Republic	20.562(5.070-56.004)	20.366(5.020-53.568)	0.017(-0.002-0.036)
Democratic People's Republic of Korea	23.318(5.349-64.286)	24.214(5.691-67.830)	0.215(0.170-0.260)
Democratic Republic of Sao Tome and Principe	17.811(4.114-49.622)	17.685(4.409-47.608)	-0.009(-0.072-0.054)
Democratic Republic of the Congo	30.127(7.297-80.022)	35.437(8.354-93.784)	0.619(0.548-0.690)
Democratic Republic of Timor-Leste	18.746(4.446-53.282)	20.929(5.002-59.116)	0.421(0.381-0.460)
Democratic Socialist Republic of Sri Lanka	18.866(4.432-51.854)	18.920(4.397-49.862)	0.029(-0.010-0.067)
Dominican Republic	17.105(4.031-48.372)	16.388(3.846-43.310)	-0.031(-0.081-0.018)
Eastern Republic of Uruguay	20.704(5.043-56.475)	21.166(5.406-54.564)	0.078(0.062-0.093)
Federal Democratic Republic of Ethiopia	26.846(6.557-74.379)	28.668(7.388-74.055)	0.228(0.145-0.311)
Federal Democratic Republic of Nepal	13.975(3.216-38.571)	17.316(4.026-48.088)	0.771(0.704-0.838)
Federal Republic of Germany	29.499(7.517-73.800)	29.250(7.906-69.285)	-0.073(-0.124--0.023)
Federal Republic of Nigeria	17.362(4.332-47.961)	19.007(4.632-51.882)	0.427(0.350-0.504)
Federal Republic of Somalia	22.727(5.369-62.882)	24.588(5.683-70.983)	0.442(0.375-0.509)
Federated States of Micronesia	26.520(6.409-74.671)	26.236(6.293-73.732)	-0.031(-0.073-0.012)
Federative Republic of Brazil	28.157(7.347-73.415)	27.290(7.153-69.060)	-0.074(-0.086--0.062)
French Republic	22.975(5.791-60.149)	21.692(5.607-54.301)	-0.182(-0.199--0.164)
Gabonese Republic	35.334(8.957-91.146)	35.443(8.872-93.887)	0.006(-0.003-0.015)
Georgia	20.590(5.039-56.277)	21.105(5.511-55.258)	0.089(0.004-0.174)
Grand Duchy of Luxembourg	17.612(4.199-47.349)	17.718(4.551-44.710)	0.063(0.021-0.104)
Greenland	26.467(6.276-71.417)	25.682(6.765-65.525)	-0.060(-0.094--0.026)
Grenada	17.703(4.200-47.390)	16.747(3.953-46.665)	0.166(0.071-0.261)
Guam	23.138(5.544-63.242)	18.309(5.143-42.900)	-0.701(-0.766--0.635)
Hashemite Kingdom of Jordan	26.243(6.717-70.103)	23.370(5.781-64.074)	-0.429(-0.462--0.397)
Hellenic Republic	24.846(6.218-66.567)	24.227(6.081-61.759)	-0.095(-0.111--0.079)
Hungary	20.729(5.041-57.335)	20.097(4.889-53.414)	-0.060(-0.074--0.046)
Independent State of Papua New Guinea	21.257(5.203-58.685)	20.562(4.677-59.980)	-0.154(-0.174--0.135)
Independent State of Samoa	27.741(6.808-74.148)	26.489(6.493-74.061)	-0.151(-0.207--0.094)
Ireland	25.289(6.235-67.369)	24.088(6.249-60.277)	-0.094(-0.120--0.068)
Islamic Republic of Afghanistan	35.314(8.646-95.859)	33.269(8.436-89.555)	-0.199(-0.229--0.169)
Islamic Republic of Iran	27.301(6.773-73.619)	25.177(6.280-66.264)	-0.294(-0.315--0.274)
Islamic Republic of Mauritania	18.799(4.369-52.503)	19.079(4.229-56.087)	-0.019(-0.044-0.006)
Islamic Republic of Pakistan	17.084(4.084-48.077)	19.586(4.730-53.817)	0.360(0.304-0.416)
Jamaica	16.420(3.987-45.091)	16.021(3.999-43.042)	-0.086(-0.119--0.054)
Japan	27.176(7.139-69.334)	26.327(7.392-62.163)	-0.074(-0.103--0.044)
Kingdom of Bahrain	29.270(7.029-80.919)	25.614(6.064-72.786)	-0.485(-0.558--0.412)
Kingdom of Belgium	29.124(7.394-75.808)	26.473(7.101-65.116)	-0.267(-0.332--0.202)
Kingdom of Bhutan	15.514(3.624-42.829)	19.628(4.826-54.560)	0.852(0.790-0.913)
Kingdom of Cambodia	21.156(5.079-58.168)	25.746(6.121-71.343)	0.743(0.700-0.787)
Kingdom of Denmark	23.217(5.780-62.257)	24.121(6.137-60.944)	0.096(0.005-0.188)
Kingdom of Eswatini	23.353(5.755-64.735)	23.376(5.485-63.373)	0.176(0.125-0.228)
Kingdom of Lesotho	22.143(5.269-60.072)	23.435(5.956-65.494)	0.398(0.285-0.511)
Kingdom of Morocco	26.470(6.526-70.705)	26.135(6.157-70.404)	0.013(-0.020-0.046)
Kingdom of Norway	26.545(6.744-69.382)	24.867(6.462-63.477)	-0.213(-0.264--0.162)
Kingdom of Saudi Arabia	28.481(6.956-74.021)	25.845(6.359-71.392)	-0.358(-0.386--0.330)
Kingdom of Spain	26.555(6.648-68.375)	24.858(6.563-61.212)	-0.169(-0.195--0.144)
Kingdom of Sweden	24.650(6.342-63.754)	23.198(6.049-59.289)	-0.121(-0.179--0.064)
Kingdom of Thailand	22.169(5.365-58.875)	21.106(5.474-54.922)	-0.342(-0.409--0.276)
Kingdom of the Netherlands	28.413(7.258-71.501)	27.936(7.490-70.461)	-0.031(-0.054--0.007)
Kingdom of Tonga	26.420(6.496-71.508)	25.886(6.416-67.513)	-0.014(-0.036-0.008)
Kyrgyz Republic	21.241(5.222-56.574)	20.093(5.071-52.525)	-0.214(-0.241--0.187)
Lao People's Democratic Republic	19.585(4.604-54.655)	21.595(5.139-60.211)	0.357(0.316-0.398)
Lebanese Republic	24.703(6.342-67.282)	23.827(6.083-62.438)	-0.053(-0.170-0.065)
Malaysia	23.633(6.205-62.133)	24.389(6.023-65.590)	0.020(-0.058-0.098)
Mongolia	22.654(5.652-59.427)	21.659(5.315-59.883)	-0.249(-0.294--0.203)
Montenegro	20.588(4.899-55.779)	20.465(5.009-54.914)	-0.002(-0.066-0.062)
New Zealand	26.121(6.670-68.204)	24.827(6.580-64.002)	-0.185(-0.229--0.141)
North Macedonia	19.207(4.791-52.960)	19.671(4.832-54.022)	0.017(-0.029-0.063)
Northern Mariana Islands	23.331(5.655-64.944)	22.812(5.527-62.378)	-0.054(-0.114-0.006)
Palestine	26.684(6.420-73.988)	24.682(6.050-67.813)	-0.254(-0.323--0.184)
People's Democratic Republic of Algeria	28.024(6.736-76.977)	26.191(6.432-68.192)	-0.169(-0.202--0.136)
People's Republic of Bangladesh	15.399(3.606-43.173)	17.267(4.036-50.938)	0.286(0.168-0.405)
People's Republic of China	31.388(7.596-83.633)	30.824(7.882-82.434)	-0.189(-0.230--0.148)
Plurinational State of Bolivia	15.488(3.804-40.096)	15.650(3.844-41.492)	0.048(0.016-0.079)
Portuguese Republic	25.647(6.174-70.723)	24.790(6.466-62.091)	-0.094(-0.119--0.069)
Principality of Andorra	25.550(6.332-63.330)	24.081(6.180-64.176)	-0.122(-0.166--0.078)
Principality of Monaco	25.815(6.088-70.747)	27.216(6.931-64.583)	0.204(0.171-0.236)
Puerto Rico	16.879(4.046-46.863)	15.963(4.062-40.882)	-0.183(-0.204--0.161)
Republic of Albania	21.627(5.358-59.163)	20.822(4.949-56.596)	-0.115(-0.144--0.086)
Republic of Angola	28.199(6.573-75.410)	33.402(8.056-92.194)	0.533(0.482-0.584)
Republic of Armenia	19.978(4.907-54.390)	21.344(5.342-56.324)	0.301(0.238-0.364)
Republic of Austria	25.445(6.224-67.719)	24.435(6.285-61.923)	-0.097(-0.110--0.085)
Republic of Azerbaijan	21.189(5.188-58.287)	20.537(5.171-57.089)	-0.037(-0.083-0.009)
Republic of Belarus	21.026(5.280-57.994)	20.576(4.991-56.430)	-0.097(-0.116--0.078)
Republic of Benin	17.984(4.320-48.502)	18.441(4.506-49.827)	0.090(0.057-0.124)
Republic of Botswana	23.012(5.351-67.100)	22.589(5.433-60.138)	0.004(-0.065-0.073)
Republic of Bulgaria	19.965(4.680-56.182)	20.036(5.046-55.242)	-0.008(-0.036-0.019)
Republic of Burundi	22.550(5.537-61.042)	25.047(6.104-69.417)	0.382(0.353-0.412)
Republic of Cabo Verde	16.527(4.018-43.182)	17.540(4.325-46.613)	0.152(0.114-0.190)
Republic of Cameroon	20.456(4.981-54.918)	19.250(4.437-54.677)	-0.235(-0.303--0.168)
Republic of Chad	17.193(4.160-46.347)	17.758(4.062-48.356)	0.142(0.123-0.162)
Republic of Chile	19.496(4.799-51.901)	19.414(4.935-49.989)	-0.022(-0.040--0.004)
Republic of Colombia	17.977(4.488-48.957)	17.856(4.531-44.774)	-0.035(-0.052--0.017)
Republic of Costa Rica	18.436(4.611-50.009)	18.037(4.535-46.397)	-0.058(-0.079--0.037)
Republic of Croatia	20.874(5.076-57.196)	20.336(4.917-53.875)	-0.095(-0.117--0.072)
Republic of Cuba	15.796(3.787-42.991)	15.403(3.821-42.866)	-0.112(-0.128--0.096)
Republic of Cyprus	28.935(6.927-81.139)	25.812(6.308-69.506)	-0.370(-0.446--0.293)
Republic of C么te d'Ivoire	19.400(4.798-51.498)	19.100(4.390-52.574)	-0.044(-0.074--0.013)
Republic of Djibouti	26.139(6.071-70.908)	28.761(6.676-76.151)	0.305(0.269-0.341)
Republic of Ecuador	14.527(3.399-39.174)	13.953(3.217-38.789)	-0.113(-0.133--0.093)
Republic of El Salvador	18.679(4.708-48.908)	18.277(4.538-46.038)	-0.065(-0.089--0.041)
Republic of Equatorial Guinea	29.584(7.116-80.484)	33.050(7.466-86.506)	0.401(0.315-0.486)
Republic of Estonia	20.762(4.956-57.160)	21.966(5.440-57.137)	0.186(0.170-0.202)
Republic of Fiji	23.560(5.674-67.009)	22.536(5.702-59.172)	-0.215(-0.253--0.177)
Republic of Finland	28.124(7.302-73.194)	26.137(7.004-64.650)	-0.182(-0.220--0.144)
Republic of Ghana	16.742(4.015-46.594)	19.379(4.602-54.769)	0.500(0.447-0.554)
Republic of Guatemala	18.903(4.487-51.788)	18.286(4.472-49.710)	-0.132(-0.157--0.106)
Republic of Guinea	17.039(4.129-46.390)	18.496(4.168-50.588)	0.311(0.276-0.346)
Republic of Guinea-Bissau	18.895(4.653-51.959)	19.738(4.593-54.930)	0.167(0.135-0.200)
Republic of Guyana	15.246(3.673-41.622)	15.558(3.640-41.959)	0.015(-0.095-0.125)
Republic of Haiti	17.133(4.073-48.435)	16.493(3.625-46.244)	-0.099(-0.110--0.088)
Republic of Honduras	20.352(4.997-54.037)	22.973(5.569-62.963)	0.357(0.269-0.445)
Republic of Iceland	24.681(6.156-64.121)	24.300(6.453-60.387)	0.002(-0.049-0.052)
Republic of India	13.352(3.012-38.494)	16.983(4.053-46.355)	0.888(0.824-0.952)
Republic of Indonesia	17.547(4.101-47.575)	22.968(5.618-63.060)	0.775(0.678-0.872)
Republic of Iraq	26.156(6.433-67.773)	25.774(6.389-66.798)	-0.157(-0.194--0.119)
Republic of Italy	31.498(8.082-81.260)	29.748(8.104-72.884)	-0.089(-0.128--0.051)
Republic of Kazakhstan	20.789(5.154-55.932)	19.442(4.580-55.941)	-0.329(-0.387--0.272)
Republic of Kenya	23.878(5.753-66.289)	28.704(7.009-72.334)	0.675(0.648-0.701)
Republic of Kiribati	23.752(5.386-63.946)	27.385(6.350-72.652)	0.460(0.417-0.503)
Republic of Korea	35.685(9.050-90.000)	29.016(7.875-69.710)	-0.530(-0.597--0.463)
Republic of Latvia	20.832(5.025-57.584)	20.789(5.079-55.957)	0.017(-0.010-0.045)
Republic of Liberia	17.771(4.212-50.371)	17.863(4.032-49.789)	0.070(0.034-0.106)
Republic of Lithuania	20.739(4.962-57.050)	21.018(5.204-56.801)	0.044(0.025-0.063)
Republic of Madagascar	18.824(4.530-52.837)	19.739(4.709-52.593)	0.164(0.144-0.184)
Republic of Malawi	23.752(5.814-68.086)	27.068(6.317-73.018)	0.487(0.446-0.528)
Republic of Maldives	17.745(4.135-50.439)	19.550(4.797-52.574)	0.298(0.211-0.385)
Republic of Mali	22.027(5.353-60.225)	21.850(5.181-61.159)	0.039(-0.001-0.080)
Republic of Malta	24.708(6.133-65.730)	24.002(6.242-59.132)	-0.167(-0.203--0.131)
Republic of Mauritius	21.916(5.343-58.618)	20.300(5.004-55.303)	-0.306(-0.396--0.216)
Republic of Moldova	20.763(4.930-57.697)	19.017(4.718-50.981)	-0.288(-0.317--0.259)
Republic of Mozambique	26.850(6.807-72.771)	29.758(7.039-83.454)	0.490(0.443-0.537)
Republic of Namibia	21.687(5.390-62.317)	24.265(5.552-69.207)	0.392(0.359-0.426)
Republic of Nauru	25.223(5.944-69.482)	25.188(5.895-71.700)	0.037(0.014-0.061)
Republic of Nicaragua	18.282(4.668-47.363)	17.571(4.393-46.451)	-0.083(-0.121--0.045)
Republic of Niue	27.775(6.793-75.937)	24.956(6.148-65.555)	-0.370(-0.387--0.353)
Republic of Palau	24.717(6.006-68.550)	21.697(5.155-62.945)	-0.390(-0.439--0.342)
Republic of Panama	17.525(4.344-46.561)	17.599(4.374-44.666)	0.041(0.013-0.068)
Republic of Paraguay	24.927(6.033-64.420)	25.620(6.402-65.429)	0.135(0.104-0.165)
Republic of Peru	14.416(3.478-39.417)	13.901(3.488-37.120)	-0.167(-0.208--0.126)
Republic of Poland	21.470(5.293-58.890)	21.076(5.357-55.120)	-0.050(-0.066--0.035)
Republic of Rwanda	25.001(6.264-69.320)	29.397(7.099-78.953)	0.563(0.538-0.588)
Republic of San Marino	23.654(6.078-60.977)	21.489(5.706-51.922)	-0.198(-0.270--0.126)
Republic of Senegal	18.912(4.706-50.967)	20.859(4.665-57.982)	0.297(0.274-0.321)
Republic of Serbia	20.314(4.771-57.470)	19.914(4.904-52.958)	-0.155(-0.191--0.118)
Republic of Seychelles	22.015(5.488-61.182)	20.761(4.984-56.317)	-0.154(-0.184--0.125)
Republic of Sierra Leone	16.944(3.858-46.858)	17.084(4.098-47.041)	0.025(-0.001-0.050)
Republic of Singapore	18.802(4.792-49.199)	17.898(4.762-44.103)	-0.075(-0.111--0.040)
Republic of Slovenia	20.165(4.974-53.695)	20.802(5.250-51.881)	0.119(0.053-0.185)
Republic of South Africa	21.162(5.187-57.340)	22.578(5.396-61.799)	0.180(0.095-0.265)
Republic of South Sudan	23.103(5.343-61.243)	23.560(5.496-63.581)	0.047(0.006-0.089)
Republic of Sudan	25.225(6.004-70.088)	23.356(5.684-62.696)	-0.265(-0.290--0.241)
Republic of Suriname	16.581(4.058-44.784)	16.301(4.122-43.022)	-0.039(-0.079-0.001)
Republic of Tajikistan	20.914(5.157-57.224)	21.591(5.443-58.058)	0.078(0.037-0.120)
Republic of the Congo	34.896(8.357-91.706)	34.488(8.415-89.939)	-0.025(-0.056-0.006)
Republic of the Gambia	19.757(4.775-53.039)	20.153(4.745-54.099)	-0.002(-0.048-0.044)
Republic of the Marshall Islands	25.919(6.154-72.438)	24.170(5.788-69.027)	-0.265(-0.282--0.248)
Republic of the Niger	18.873(4.675-50.470)	19.325(4.527-52.206)	0.182(0.117-0.247)
Republic of the Philippines	20.021(4.848-56.286)	21.489(5.232-54.381)	0.288(0.260-0.317)
Republic of the Union of Myanmar	19.059(4.598-51.483)	21.502(5.036-60.710)	0.364(0.320-0.408)
Republic of Trinidad and Tobago	16.659(3.984-45.797)	15.741(3.871-42.351)	-0.105(-0.138--0.071)
Republic of Tunisia	28.252(6.901-75.362)	26.021(6.420-67.841)	-0.281(-0.303--0.259)
Republic of Turkey	30.084(7.538-79.273)	26.161(6.610-69.027)	-0.454(-0.587--0.321)
Republic of Uganda	22.026(5.530-58.864)	26.871(6.746-71.148)	0.697(0.652-0.741)
Republic of Uzbekistan	20.283(4.955-54.414)	19.317(4.827-54.547)	-0.147(-0.163--0.131)
Republic of Vanuatu	22.865(5.235-64.499)	23.086(5.329-64.737)	-0.012(-0.030-0.007)
Republic of Yemen	27.410(6.574-74.868)	26.089(6.213-74.584)	-0.171(-0.194--0.148)
Republic of Zambia	21.963(5.302-62.382)	24.578(5.921-67.825)	0.463(0.402-0.525)
Republic of Zimbabwe	24.810(6.389-65.559)	23.111(5.381-63.680)	-0.157(-0.253--0.061)
Romania	20.173(4.822-55.773)	20.056(4.833-53.485)	-0.034(-0.044--0.024)
Russian Federation	21.616(5.266-59.642)	21.053(5.192-58.315)	-0.093(-0.105--0.082)
Saint Kitts and Nevis	16.154(3.763-45.572)	15.521(3.734-42.229)	0.035(-0.030-0.100)
Saint Lucia	16.631(3.902-46.018)	16.398(3.916-45.003)	-0.144(-0.180--0.108)
Saint Vincent and the Grenadines	17.792(4.266-48.014)	15.856(3.806-43.787)	-0.229(-0.313--0.145)
Slovak Republic	20.911(5.162-57.442)	20.672(5.221-54.330)	0.015(-0.020-0.051)
Socialist Republic of Viet Nam	24.620(5.909-65.656)	27.295(6.668-75.834)	0.314(0.270-0.357)
Solomon Islands	23.452(5.496-69.313)	23.626(5.498-67.301)	0.018(-0.009-0.044)
State of Eritrea	23.994(5.813-66.861)	30.043(7.020-80.749)	0.729(0.647-0.811)
State of Israel	24.426(6.154-64.847)	24.287(6.311-60.009)	-0.018(-0.055-0.020)
State of Kuwait	26.979(6.928-67.436)	24.358(6.331-63.302)	-0.357(-0.474--0.240)
State of Libya	30.798(8.019-76.764)	28.039(6.729-75.559)	-0.212(-0.262--0.163)
State of Qatar	29.971(7.173-82.303)	26.537(6.570-73.954)	-0.406(-0.477--0.335)
Sultanate of Oman	28.268(6.993-74.054)	26.119(6.648-71.878)	-0.239(-0.372--0.107)
Swiss Confederation	24.880(6.221-64.295)	24.626(6.671-60.238)	-0.040(-0.141-0.062)
Syrian Arab Republic	25.318(6.149-69.128)	23.827(5.624-66.402)	-0.212(-0.239--0.184)
Taiwan (Province of China)	20.199(5.009-53.725)	21.129(5.437-53.079)	-0.238(-0.399--0.076)
Togolese Republic	18.551(4.341-50.514)	20.093(4.630-57.303)	0.257(0.219-0.295)
Tokelau	28.321(6.979-78.232)	25.391(6.234-67.041)	-0.378(-0.387--0.369)
Turkmenistan	21.001(5.190-56.736)	19.711(4.783-54.980)	-0.317(-0.369--0.265)
Tuvalu	26.976(6.559-77.123)	25.839(6.142-72.715)	-0.176(-0.190--0.163)
Ukraine	21.504(5.160-60.472)	21.011(5.067-57.168)	-0.095(-0.113--0.076)
Union of the Comoros	25.003(6.058-64.943)	28.164(7.018-75.165)	0.423(0.394-0.451)
United Arab Emirates	28.841(7.067-74.401)	24.175(6.180-63.068)	-0.373(-0.507--0.239)
United Kingdom of Great Britain and Northern Ireland	23.688(5.956-62.480)	22.609(5.884-57.621)	-0.090(-0.134--0.047)
United Mexican States	15.100(3.646-41.685)	14.803(3.494-41.389)	-0.074(-0.089--0.058)
United Republic of Tanzania	25.717(6.296-68.209)	25.841(6.633-68.549)	-0.002(-0.030-0.026)
United States of America	29.641(7.725-76.082)	29.172(7.745-73.519)	-0.078(-0.093--0.063)
United States Virgin Islands	17.435(4.328-47.572)	15.204(3.671-40.125)	-0.399(-0.421--0.377)

## Sheet: Table S8
Age-standardized DALYs rate of 204 countries
location_name	1990-Both	2021-Both	EAPCs
American Samoa	434.659(193.983-981.062)	405.324(188.477-890.495)	-0.187(-0.223--0.152)
Antigua and Barbuda	326.383(156.475-706.055)	311.864(148.110-672.365)	-0.086(-0.115--0.058)
Arab Republic of Egypt	491.359(225.846-1097.700)	451.656(212.986-989.375)	-0.287(-0.308--0.266)
Argentine Republic	382.450(185.412-805.396)	369.586(176.333-772.216)	-0.089(-0.104--0.075)
Australia	439.012(211.166-915.746)	398.665(187.358-824.120)	-0.319(-0.330--0.307)
Barbados	319.065(153.822-684.028)	313.793(151.066-667.521)	-0.018(-0.076-0.039)
Belize	330.600(160.459-686.063)	321.184(153.320-672.413)	-0.042(-0.085-0.002)
Bermuda	333.737(159.709-708.865)	322.901(159.721-664.502)	-0.119(-0.144--0.093)
Bolivarian Republic of Venezuela	415.877(202.041-869.575)	409.154(203.979-846.154)	-0.063(-0.078--0.048)
Bosnia and Herzegovina	385.904(182.971-837.093)	374.453(182.058-769.829)	-0.095(-0.108--0.081)
Brunei Darussalam	386.477(177.855-839.947)	396.914(186.345-850.702)	0.173(0.106-0.240)
Burkina Faso	374.241(161.099-852.315)	341.841(149.947-776.624)	-0.337(-0.390--0.284)
Canada	450.775(230.926-891.100)	417.187(213.003-829.973)	-0.351(-0.401--0.301)
Central African Republic	575.659(257.051-1267.468)	567.002(253.461-1228.244)	-0.081(-0.112--0.049)
Commonwealth of Dominica	329.636(155.791-712.598)	321.066(152.678-665.168)	-0.066(-0.085--0.047)
Commonwealth of the Bahamas	322.244(154.688-691.364)	312.322(158.219-666.947)	-0.088(-0.109--0.067)
Cook Islands	446.002(204.644-1012.259)	397.171(185.812-853.891)	-0.344(-0.372--0.315)
Czech Republic	385.049(181.588-850.373)	382.683(184.261-794.051)	-0.010(-0.024-0.004)
Democratic People's Republic of Korea	422.855(194.834-954.637)	431.349(197.142-950.174)	0.123(0.092-0.154)
Democratic Republic of Sao Tome and Principe	310.997(139.497-704.540)	305.550(136.274-683.234)	-0.046(-0.090--0.003)
Democratic Republic of the Congo	530.871(234.289-1153.360)	600.243(256.061-1393.324)	0.462(0.420-0.504)
Democratic Republic of Timor-Leste	382.169(185.808-835.811)	399.650(185.731-906.770)	0.200(0.163-0.237)
Democratic Socialist Republic of Sri Lanka	374.406(178.082-808.496)	368.996(177.209-764.878)	-0.038(-0.058--0.017)
Dominican Republic	332.276(160.120-721.370)	324.749(156.897-659.730)	-0.069(-0.097--0.041)
Eastern Republic of Uruguay	381.117(181.515-811.178)	379.779(180.209-797.085)	-0.025(-0.033--0.018)
Federal Democratic Republic of Ethiopia	472.007(207.186-1059.781)	482.269(208.723-1084.586)	0.081(0.013-0.149)
Federal Democratic Republic of Nepal	280.906(139.117-594.871)	310.851(140.503-699.685)	0.342(0.295-0.388)
Federal Republic of Germany	510.921(245.557-1063.381)	508.641(250.830-1028.421)	-0.050(-0.085--0.014)
Federal Republic of Nigeria	296.843(131.501-656.926)	309.446(131.773-715.009)	0.217(0.153-0.281)
Federal Republic of Somalia	415.695(191.623-905.326)	444.962(198.605-1030.234)	0.336(0.289-0.383)
Federated States of Micronesia	476.067(218.919-1100.608)	468.561(217.610-1082.022)	-0.036(-0.072--0.001)
Federative Republic of Brazil	511.957(234.640-1114.184)	503.994(236.061-1073.532)	-0.059(-0.071--0.048)
French Republic	388.023(176.761-835.114)	366.861(171.084-763.862)	-0.184(-0.196--0.172)
Gabonese Republic	592.487(256.168-1284.172)	588.288(255.868-1336.531)	-0.022(-0.034--0.009)
Georgia	391.778(185.702-839.120)	398.830(191.965-827.234)	0.063(0.017-0.109)
Grand Duchy of Luxembourg	325.913(156.549-696.566)	308.219(144.663-646.557)	-0.172(-0.198--0.145)
Greenland	485.342(233.260-1051.991)	470.667(229.499-964.222)	-0.078(-0.103--0.053)
Grenada	337.484(163.409-723.445)	326.569(158.380-707.548)	0.082(0.035-0.130)
Guam	421.558(191.403-927.537)	368.222(185.545-718.577)	-0.427(-0.468--0.385)
Hashemite Kingdom of Jordan	487.443(236.707-1035.257)	450.022(219.988-960.281)	-0.287(-0.315--0.259)
Hellenic Republic	442.610(209.797-948.666)	429.550(206.359-907.382)	-0.099(-0.106--0.092)
Hungary	385.797(181.746-842.769)	380.965(184.011-785.574)	-0.007(-0.022-0.008)
Independent State of Papua New Guinea	413.717(196.855-911.186)	393.395(182.939-868.867)	-0.214(-0.236--0.192)
Independent State of Samoa	479.547(214.023-1073.979)	457.233(202.493-1060.532)	-0.155(-0.193--0.117)
Ireland	444.175(210.956-962.813)	417.267(199.944-861.145)	-0.174(-0.196--0.153)
Islamic Republic of Afghanistan	604.482(259.910-1383.433)	577.717(251.227-1271.167)	-0.162(-0.181--0.143)
Islamic Republic of Iran	506.440(241.216-1099.441)	473.643(225.812-1003.842)	-0.246(-0.262--0.230)
Islamic Republic of Mauritania	331.165(148.758-747.322)	329.082(146.782-795.199)	-0.072(-0.094--0.050)
Islamic Republic of Pakistan	310.919(138.642-710.188)	333.843(140.090-758.921)	0.163(0.125-0.202)
Jamaica	340.776(169.901-704.290)	328.529(164.596-683.229)	-0.139(-0.166--0.112)
Japan	460.572(214.582-985.334)	455.997(221.788-920.174)	0.034(0.009-0.059)
Kingdom of Bahrain	520.174(240.467-1181.120)	464.812(218.720-1032.860)	-0.396(-0.444--0.348)
Kingdom of Belgium	507.606(240.878-1079.060)	457.275(222.553-938.372)	-0.336(-0.381--0.290)
Kingdom of Bhutan	297.886(137.343-638.663)	337.021(145.623-777.236)	0.465(0.431-0.500)
Kingdom of Cambodia	412.499(196.150-901.030)	463.498(209.706-1084.981)	0.437(0.411-0.462)
Kingdom of Denmark	402.719(185.090-869.352)	385.436(169.232-831.446)	-0.163(-0.226--0.100)
Kingdom of Eswatini	419.594(187.582-922.536)	420.939(191.513-955.489)	0.098(0.072-0.124)
Kingdom of Lesotho	413.574(194.213-873.140)	430.576(193.024-983.968)	0.251(0.178-0.325)
Kingdom of Morocco	498.062(241.298-1079.722)	479.673(223.948-1061.790)	-0.088(-0.109--0.066)
Kingdom of Norway	477.458(227.817-1011.826)	427.763(202.408-901.897)	-0.380(-0.413--0.346)
Kingdom of Saudi Arabia	501.053(232.404-1064.975)	456.709(208.956-1019.772)	-0.330(-0.348--0.311)
Kingdom of Spain	460.463(211.089-964.797)	418.186(195.236-860.078)	-0.250(-0.280--0.220)
Kingdom of Sweden	447.244(215.793-921.217)	416.986(202.329-857.282)	-0.156(-0.182--0.129)
Kingdom of Thailand	405.095(188.110-872.983)	395.443(185.935-837.144)	-0.154(-0.189--0.119)
Kingdom of the Netherlands	482.108(228.547-1010.990)	474.980(223.598-983.433)	-0.030(-0.037--0.023)
Kingdom of Tonga	466.650(214.520-1043.659)	451.662(205.622-990.563)	-0.071(-0.085--0.057)
Kyrgyz Republic	396.121(189.198-837.353)	386.992(186.908-800.003)	-0.085(-0.101--0.068)
Lao People's Democratic Republic	389.088(188.340-847.422)	407.473(187.605-907.376)	0.187(0.162-0.213)
Lebanese Republic	473.638(232.184-975.214)	460.134(229.844-949.689)	-0.066(-0.145-0.013)
Malaysia	445.098(211.566-957.711)	445.338(203.447-976.514)	-0.045(-0.093-0.003)
Mongolia	412.861(193.854-881.394)	402.273(192.905-881.941)	-0.154(-0.182--0.126)
Montenegro	392.235(185.503-838.006)	383.694(179.326-823.484)	-0.085(-0.115--0.055)
New Zealand	465.692(219.616-984.679)	441.169(210.935-909.278)	-0.208(-0.253--0.164)
North Macedonia	371.220(179.984-794.459)	373.954(177.195-816.327)	-0.005(-0.031-0.020)
Northern Mariana Islands	420.689(193.445-939.213)	410.958(189.745-911.582)	-0.048(-0.089--0.007)
Palestine	494.789(232.846-1111.892)	461.767(223.024-1011.989)	-0.233(-0.291--0.174)
People's Democratic Republic of Algeria	510.581(240.108-1138.872)	479.053(224.050-1029.302)	-0.193(-0.212--0.173)
People's Republic of Bangladesh	291.824(135.941-647.431)	310.821(138.970-735.745)	0.154(0.086-0.222)
People's Republic of China	534.468(236.198-1190.603)	562.386(271.162-1238.815)	-0.023(-0.065-0.020)
Plurinational State of Bolivia	293.853(136.318-635.663)	294.232(137.353-638.655)	0.017(-0.001-0.036)
Portuguese Republic	444.354(208.982-981.302)	432.788(205.329-900.752)	-0.067(-0.089--0.045)
Principality of Andorra	449.151(213.890-925.891)	418.300(197.768-896.838)	-0.188(-0.220--0.157)
Principality of Monaco	453.719(215.989-1003.312)	450.656(212.600-919.666)	-0.010(-0.028-0.008)
Puerto Rico	332.942(158.986-712.730)	318.467(158.355-648.170)	-0.156(-0.169--0.142)
Republic of Albania	402.985(189.663-887.251)	391.816(185.724-836.056)	-0.079(-0.097--0.062)
Republic of Angola	511.899(235.742-1119.378)	570.586(247.014-1310.570)	0.342(0.301-0.383)
Republic of Armenia	383.460(186.788-820.655)	398.520(189.722-838.850)	0.179(0.138-0.221)
Republic of Austria	448.764(212.668-960.881)	425.920(206.339-877.244)	-0.162(-0.173--0.151)
Republic of Azerbaijan	397.184(188.187-849.040)	384.425(179.147-829.846)	-0.090(-0.105--0.074)
Republic of Belarus	398.181(190.130-842.129)	393.877(187.681-837.834)	-0.044(-0.056--0.032)
Republic of Benin	323.187(146.112-695.324)	316.025(141.356-711.206)	-0.045(-0.070--0.020)
Republic of Botswana	419.533(189.145-950.059)	406.739(186.627-900.910)	-0.059(-0.110--0.008)
Republic of Bulgaria	384.009(179.871-832.762)	381.003(182.043-808.361)	-0.046(-0.072--0.021)
Republic of Burundi	412.680(194.134-912.366)	431.791(188.826-1002.556)	0.185(0.163-0.208)
Republic of Cabo Verde	303.764(141.963-652.476)	309.028(138.817-694.393)	0.021(-0.003-0.044)
Republic of Cameroon	346.056(148.304-758.269)	325.657(145.066-779.508)	-0.227(-0.281--0.173)
Republic of Chad	312.016(144.483-689.005)	311.235(139.602-709.813)	0.014(0.002-0.026)
Republic of Chile	366.345(176.430-772.100)	361.944(175.969-753.937)	-0.042(-0.055--0.030)
Republic of Colombia	359.115(175.512-757.305)	358.921(176.404-727.463)	-0.013(-0.023--0.003)
Republic of Costa Rica	364.717(178.327-763.039)	356.797(176.364-722.911)	-0.065(-0.080--0.051)
Republic of Croatia	396.942(190.692-870.521)	382.750(182.830-812.480)	-0.109(-0.129--0.088)
Republic of Cuba	306.137(147.666-658.551)	302.912(147.144-645.560)	-0.135(-0.158--0.112)
Republic of Cyprus	494.578(222.590-1135.642)	441.384(204.908-956.946)	-0.369(-0.416--0.322)
Republic of C么te d'Ivoire	327.526(145.450-731.704)	323.538(141.271-745.741)	-0.034(-0.055--0.012)
Republic of Djibouti	457.136(205.057-1006.600)	481.939(209.690-1098.249)	0.177(0.150-0.205)
Republic of Ecuador	280.709(132.746-606.438)	270.880(129.200-583.749)	-0.092(-0.109--0.074)
Republic of El Salvador	365.910(180.643-780.611)	361.864(179.067-738.849)	-0.031(-0.045--0.017)
Republic of Equatorial Guinea	530.020(238.472-1152.800)	562.359(244.051-1253.711)	0.203(0.147-0.260)
Republic of Estonia	392.774(190.096-850.860)	402.960(192.996-850.907)	0.099(0.063-0.135)
Republic of Fiji	425.247(192.761-954.015)	404.938(191.742-883.499)	-0.202(-0.221--0.183)
Republic of Finland	476.519(222.429-1036.187)	438.108(204.071-904.231)	-0.252(-0.277--0.227)
Republic of Ghana	297.505(135.326-682.060)	327.765(144.372-776.716)	0.333(0.286-0.381)
Republic of Guatemala	369.028(176.803-798.148)	360.294(173.827-750.808)	-0.086(-0.103--0.069)
Republic of Guinea	310.296(137.961-669.308)	321.032(144.099-737.332)	0.121(0.093-0.149)
Republic of Guinea-Bissau	329.060(142.987-735.277)	338.391(143.131-800.838)	0.105(0.085-0.124)
Republic of Guyana	303.851(145.810-649.605)	307.662(149.803-659.639)	0.003(-0.073-0.079)
Republic of Haiti	340.596(164.070-747.257)	322.244(153.661-721.171)	-0.170(-0.179--0.161)
Republic of Honduras	396.474(190.933-839.371)	427.716(199.151-959.378)	0.237(0.188-0.286)
Republic of Iceland	454.545(223.507-942.864)	429.583(210.023-870.831)	-0.162(-0.192--0.133)
Republic of India	262.072(122.597-600.902)	305.730(135.422-676.671)	0.517(0.479-0.555)
Republic of Indonesia	365.072(178.212-779.116)	422.001(194.370-933.558)	0.411(0.346-0.477)
Republic of Iraq	490.692(231.463-1051.370)	473.141(223.033-1007.497)	-0.201(-0.228--0.174)
Republic of Italy	516.623(233.919-1110.053)	507.401(243.872-1036.588)	-0.034(-0.064--0.004)
Republic of Kazakhstan	390.892(184.641-843.791)	371.561(177.753-812.026)	-0.251(-0.298--0.204)
Republic of Kenya	424.086(190.832-967.976)	480.571(205.485-1052.020)	0.455(0.436-0.474)
Republic of Kiribati	444.728(206.229-1011.073)	484.205(221.093-1072.530)	0.273(0.239-0.307)
Republic of Korea	580.646(260.794-1256.028)	500.051(234.925-1004.378)	-0.358(-0.405--0.310)
Republic of Latvia	392.891(186.128-839.821)	392.159(187.445-818.044)	0.020(-0.013-0.053)
Republic of Liberia	308.341(138.411-703.746)	307.315(137.601-719.908)	0.030(-0.002-0.062)
Republic of Lithuania	391.668(185.379-838.736)	393.438(190.015-837.057)	0.014(-0.010-0.037)
Republic of Madagascar	360.430(172.970-789.784)	365.633(170.819-805.906)	0.063(0.046-0.081)
Republic of Malawi	422.235(194.252-958.326)	463.751(206.320-1030.549)	0.342(0.313-0.370)
Republic of Maldives	362.783(172.441-801.405)	384.856(186.593-802.355)	0.179(0.133-0.225)
Republic of Mali	366.701(156.490-838.123)	363.606(153.566-846.848)	0.012(-0.020-0.045)
Republic of Malta	442.138(207.613-934.699)	421.976(204.822-872.322)	-0.195(-0.217--0.173)
Republic of Mauritius	410.230(193.180-896.710)	390.080(186.923-832.382)	-0.181(-0.249--0.114)
Republic of Moldova	387.638(183.519-834.960)	372.431(186.998-797.151)	-0.143(-0.173--0.112)
Republic of Mozambique	456.749(201.730-1027.757)	490.460(207.925-1152.967)	0.346(0.310-0.382)
Republic of Namibia	402.646(187.315-907.767)	432.905(196.447-1035.857)	0.243(0.222-0.264)
Republic of Nauru	447.112(201.164-1005.339)	448.401(201.570-1042.390)	0.027(0.004-0.051)
Republic of Nicaragua	365.476(181.441-755.048)	356.842(181.812-732.286)	-0.047(-0.072--0.023)
Republic of Niue	478.706(213.113-1086.489)	434.132(196.030-954.181)	-0.335(-0.351--0.318)
Republic of Palau	435.690(194.619-990.990)	389.680(175.486-883.586)	-0.332(-0.368--0.296)
Republic of Panama	349.940(172.427-743.977)	348.863(174.088-698.825)	0.002(-0.017-0.020)
Republic of Paraguay	467.689(223.431-985.676)	465.792(215.795-974.394)	-0.004(-0.022-0.014)
Republic of Peru	274.951(128.328-602.680)	268.501(129.480-574.755)	-0.140(-0.171--0.109)
Republic of Poland	406.310(192.926-884.274)	394.771(187.591-844.385)	-0.090(-0.101--0.078)
Republic of Rwanda	438.805(199.651-980.201)	492.892(213.516-1114.279)	0.413(0.392-0.433)
Republic of San Marino	426.836(208.931-870.408)	384.391(193.812-772.223)	-0.279(-0.318--0.240)
Republic of Senegal	330.439(147.367-740.709)	349.469(149.295-822.303)	0.166(0.141-0.192)
Republic of Serbia	383.300(178.076-837.654)	378.953(180.177-812.589)	-0.098(-0.129--0.067)
Republic of Seychelles	417.520(195.330-908.010)	390.794(185.155-847.264)	-0.198(-0.218--0.178)
Republic of Sierra Leone	304.496(140.117-675.606)	303.046(134.332-690.099)	-0.002(-0.022-0.017)
Republic of Singapore	334.818(160.512-718.718)	327.692(160.064-667.673)	-0.008(-0.032-0.016)
Republic of Slovenia	382.000(178.707-834.828)	385.660(186.567-793.443)	0.052(-0.001-0.104)
Republic of South Africa	396.835(186.630-850.321)	406.647(185.951-901.846)	0.068(0.011-0.126)
Republic of South Sudan	411.641(184.289-891.433)	413.220(178.868-939.243)	0.004(-0.042-0.051)
Republic of Sudan	478.338(226.035-1088.158)	442.219(209.161-934.953)	-0.278(-0.299--0.257)
Republic of Suriname	333.792(166.140-711.382)	323.389(161.323-680.941)	-0.106(-0.132--0.080)
Republic of Tajikistan	392.873(186.088-849.453)	391.812(182.515-858.855)	-0.027(-0.053--0.002)
Republic of the Congo	585.151(253.340-1290.634)	572.083(242.816-1281.125)	-0.059(-0.079--0.039)
Republic of the Gambia	341.296(154.138-743.824)	341.380(142.905-788.347)	-0.070(-0.121--0.019)
Republic of the Marshall Islands	450.319(202.994-1044.255)	420.982(191.274-996.323)	-0.240(-0.255--0.225)
Republic of the Niger	330.907(147.977-724.216)	331.018(147.573-734.597)	0.067(0.026-0.108)
Republic of the Philippines	393.941(186.074-844.775)	410.290(191.004-846.371)	0.151(0.136-0.167)
Republic of the Union of Myanmar	390.486(192.749-822.659)	407.465(187.737-911.870)	0.117(0.092-0.142)
Republic of Trinidad and Tobago	326.902(158.269-713.260)	314.806(154.460-665.731)	-0.071(-0.094--0.049)
Republic of Tunisia	527.399(245.107-1131.505)	485.938(234.035-1019.038)	-0.270(-0.281--0.258)
Republic of Turkey	551.476(267.288-1158.434)	491.987(236.532-1031.108)	-0.397(-0.472--0.321)
Republic of Uganda	394.325(180.609-852.941)	453.761(201.582-1038.692)	0.487(0.452-0.521)
Republic of Uzbekistan	378.517(178.102-809.135)	367.069(176.436-801.547)	-0.093(-0.103--0.082)
Republic of Vanuatu	414.901(186.634-961.383)	414.821(185.482-949.403)	-0.043(-0.063--0.022)
Republic of Yemen	521.365(246.806-1115.427)	486.205(234.589-1103.247)	-0.245(-0.270--0.220)
Republic of Zambia	396.431(182.189-890.109)	431.445(196.357-999.220)	0.346(0.304-0.388)
Republic of Zimbabwe	434.919(201.166-966.466)	417.094(191.944-965.987)	-0.113(-0.176--0.050)
Romania	382.930(182.258-838.651)	382.751(185.168-803.549)	-0.019(-0.030--0.007)
Russian Federation	406.030(192.388-878.441)	397.870(188.830-852.892)	-0.081(-0.101--0.061)
Saint Kitts and Nevis	314.308(149.408-678.211)	307.666(147.137-668.042)	0.018(-0.022-0.058)
Saint Lucia	325.280(155.182-704.032)	318.214(152.976-674.899)	-0.139(-0.163--0.114)
Saint Vincent and the Grenadines	343.722(163.725-733.637)	313.607(151.382-678.484)	-0.220(-0.269--0.171)
Slovak Republic	392.498(186.931-840.905)	386.659(186.369-808.101)	-0.022(-0.041--0.003)
Socialist Republic of Viet Nam	454.561(211.416-984.400)	476.413(214.331-1068.346)	0.133(0.101-0.165)
Solomon Islands	431.351(195.738-993.790)	431.443(198.768-981.359)	0.017(-0.022-0.056)
State of Eritrea	436.825(201.547-978.378)	499.441(210.463-1155.357)	0.441(0.389-0.493)
State of Israel	433.128(204.208-934.203)	421.501(202.204-878.987)	-0.094(-0.118--0.070)
State of Kuwait	504.174(243.959-1060.092)	457.754(224.951-949.826)	-0.330(-0.402--0.257)
State of Libya	550.601(256.347-1138.122)	502.168(241.769-1123.683)	-0.263(-0.290--0.235)
State of Qatar	518.274(237.898-1181.002)	467.952(215.795-1029.220)	-0.307(-0.357--0.257)
Sultanate of Oman	512.847(245.403-1088.662)	472.282(223.680-1076.177)	-0.261(-0.356--0.165)
Swiss Confederation	449.636(212.915-955.621)	425.521(205.383-877.700)	-0.191(-0.262--0.121)
Syrian Arab Republic	482.318(235.562-1046.325)	451.672(219.327-983.433)	-0.228(-0.248--0.207)
Taiwan (Province of China)	350.746(161.938-766.054)	372.135(175.263-790.045)	-0.004(-0.108-0.100)
Togolese Republic	324.666(143.616-721.436)	340.844(148.597-819.201)	0.165(0.135-0.195)
Tokelau	491.486(217.207-1100.531)	446.498(201.712-992.481)	-0.326(-0.333--0.319)
Turkmenistan	394.540(187.860-847.995)	373.226(181.830-824.239)	-0.258(-0.291--0.225)
Tuvalu	479.057(219.383-1112.092)	456.658(210.109-1054.293)	-0.173(-0.180--0.167)
Ukraine	402.573(191.761-867.845)	396.302(181.533-863.577)	-0.063(-0.085--0.042)
Union of the Comoros	436.603(198.843-948.694)	472.856(202.811-1099.201)	0.286(0.265-0.307)
United Arab Emirates	507.160(231.835-1108.061)	427.476(198.638-928.241)	-0.422(-0.519--0.326)
United Kingdom of Great Britain and Northern Ireland	409.431(191.437-870.228)	390.396(183.978-817.669)	-0.104(-0.132--0.076)
United Mexican States	309.401(150.678-660.698)	296.843(144.665-642.668)	-0.107(-0.119--0.096)
United Republic of Tanzania	448.867(200.941-973.232)	441.035(193.008-993.616)	-0.060(-0.077--0.042)
United States of America	528.786(248.849-1122.131)	509.737(240.089-1068.069)	-0.147(-0.160--0.134)
United States Virgin Islands	337.774(159.153-712.102)	302.560(148.844-624.932)	-0.341(-0.349--0.333)

## Sheet: Table S9
Frontier Analysis
	location_id	year	val	SDI	frontier	eff_diff	location_name
1	6	1990	534.468	0.458669	262.674	271.794	China
2	6	1991	538.532	0.467302	262.548	275.984	China
3	6	1992	539.253	0.475784	262.516	276.737	China
4	6	1993	541.279	0.484354	262.474	278.805	China
5	6	1994	543.245	0.492579	262.537	280.709	China
6	6	1995	542.727	0.501501	262.7	280.026	China
7	6	1996	542.762	0.512034	262.43	280.331	China
8	6	1997	541.4	0.522327	262.454	278.946	China
9	6	1998	540.306	0.531379	262.515	277.791	China
10	6	1999	539.536	0.540334	262.543	276.993	China
11	6	2000	540.112	0.547989	262.63	277.482	China
12	6	2001	540.056	0.55368	262.49	277.566	China
13	6	2002	540.76	0.560543	262.488	278.272	China
14	6	2003	542.591	0.569019	262.575	280.016	China
15	6	2004	543.451	0.578178	262.435	281.015	China
16	6	2005	543.61	0.588052	262.422	281.188	China
17	6	2006	538.953	0.598758	262.507	276.446	China
18	6	2007	535.589	0.60952	262.583	273.006	China
19	6	2008	534.107	0.619455	262.562	271.545	China
20	6	2009	533.624	0.629308	262.439	271.185	China
21	6	2010	532.817	0.641521	262.335	270.482	China
22	6	2011	531.741	0.651448	262.229	269.512	China
23	6	2012	530.644	0.657144	262.418	268.226	China
24	6	2013	531.013	0.663103	262.348	268.665	China
25	6	2014	534.171	0.668641	262.452	271.719	China
26	6	2015	535.264	0.67194	262.43	272.834	China
27	6	2016	535.458	0.676218	262.489	272.968	China
28	6	2017	535.15	0.68462	262.336	272.814	China
29	6	2018	535.394	0.693718	262.383	273.011	China
30	6	2019	535.352	0.703687	262.405	272.947	China
31	6	2020	534.165	0.713365	262.338	271.827	China
32	6	2021	562.386	0.72163	262.301	300.085	China
33	7	1990	422.855	0.49778	262.682	160.173	Democratic People's Republic of Korea
34	7	1991	422.855	0.499121	262.5	160.355	Democratic People's Republic of Korea
35	7	1992	422.752	0.49963	262.691	160.061	Democratic People's Republic of Korea
36	7	1993	422.506	0.499701	262.495	160.011	Democratic People's Republic of Korea
37	7	1994	422.109	0.499531	262.666	159.443	Democratic People's Republic of Korea
38	7	1995	423.156	0.499081	262.54	160.616	Democratic People's Republic of Korea
39	7	1996	423.626	0.498429	262.57	161.056	Democratic People's Republic of Korea
40	7	1997	423.781	0.497137	262.594	161.187	Democratic People's Republic of Korea
41	7	1998	423.96	0.496159	262.505	161.455	Democratic People's Republic of Korea
42	7	1999	424.208	0.496485	262.514	161.694	Democratic People's Republic of Korea
43	7	2000	424.641	0.497462	262.657	161.985	Democratic People's Republic of Korea
44	7	2001	425.407	0.499674	262.526	162.881	Democratic People's Republic of Korea
45	7	2002	426.765	0.502634	262.509	164.256	Democratic People's Republic of Korea
46	7	2003	427.246	0.506165	262.681	164.564	Democratic People's Republic of Korea
47	7	2004	428.393	0.510229	262.529	165.864	Democratic People's Republic of Korea
48	7	2005	430.282	0.515098	262.558	167.724	Democratic People's Republic of Korea
49	7	2006	432.658	0.519741	262.509	170.149	Democratic People's Republic of Korea
50	7	2007	434.888	0.524067	262.483	172.405	Democratic People's Republic of Korea
51	7	2008	436.952	0.528813	262.674	174.277	Democratic People's Republic of Korea
52	7	2009	438.583	0.533114	262.513	176.071	Democratic People's Republic of Korea
53	7	2010	439.435	0.537193	262.487	176.948	Democratic People's Republic of Korea
54	7	2011	438.547	0.541212	262.594	175.953	Democratic People's Republic of Korea
55	7	2012	438.223	0.545332	262.592	175.631	Democratic People's Republic of Korea
56	7	2013	436.539	0.549483	262.725	173.813	Democratic People's Republic of Korea
57	7	2014	435.736	0.553604	262.592	173.144	Democratic People's Republic of Korea
58	7	2015	435.125	0.557321	262.558	172.567	Democratic People's Republic of Korea
59	7	2016	435.545	0.560744	262.485	173.06	Democratic People's Republic of Korea
60	7	2017	434.744	0.563388	262.534	172.21	Democratic People's Republic of Korea
61	7	2018	433.637	0.565161	262.54	171.097	Democratic People's Republic of Korea
62	7	2019	433.152	0.566766	262.419	170.734	Democratic People's Republic of Korea
63	7	2020	432.677	0.568189	262.779	169.898	Democratic People's Republic of Korea
64	7	2021	431.349	0.569855	262.519	168.83	Democratic People's Republic of Korea
65	8	1990	350.746	0.667634	262.324	88.4214	Taiwan (Province of China)
66	8	1991	348.027	0.676537	262.357	85.6705	Taiwan (Province of China)
67	8	1992	346.934	0.684804	262.427	84.5076	Taiwan (Province of China)
68	8	1993	345.985	0.692924	262.406	83.5784	Taiwan (Province of China)
69	8	1994	345.236	0.701079	262.363	82.8729	Taiwan (Province of China)
70	8	1995	345.744	0.709627	262.394	83.3498	Taiwan (Province of China)
71	8	1996	345.06	0.719128	262.335	82.7249	Taiwan (Province of China)
72	8	1997	339.608	0.729145	262.307	77.3013	Taiwan (Province of China)
73	8	1998	339.501	0.738126	262.413	77.0875	Taiwan (Province of China)
74	8	1999	337.909	0.745338	262.328	75.581	Taiwan (Province of China)
75	8	2000	337.793	0.752927	262.365	75.4277	Taiwan (Province of China)
76	8	2001	337.121	0.76083	262.386	74.7347	Taiwan (Province of China)
77	8	2002	335.834	0.769009	262.454	73.3798	Taiwan (Province of China)
78	8	2003	335.539	0.776956	262.373	73.1652	Taiwan (Province of China)
79	8	2004	334.74	0.784678	262.314	72.4268	Taiwan (Province of China)
80	8	2005	334.605	0.792445	262.42	72.1842	Taiwan (Province of China)
81	8	2006	334.871	0.800175	262.414	72.4572	Taiwan (Province of China)
82	8	2007	338.498	0.808138	262.428	76.0697	Taiwan (Province of China)
83	8	2008	338.055	0.815401	262.401	75.6541	Taiwan (Province of China)
84	8	2009	338.224	0.821432	262.464	75.7591	Taiwan (Province of China)
85	8	2010	339.295	0.827227	262.303	76.9915	Taiwan (Province of China)
86	8	2011	339.463	0.832064	262.398	77.065	Taiwan (Province of China)
87	8	2012	338.066	0.836678	262.445	75.6209	Taiwan (Province of China)
88	8	2013	335.769	0.84128	262.426	73.3431	Taiwan (Province of China)
89	8	2014	335.104	0.845696	262.335	72.7681	Taiwan (Province of China)
90	8	2015	334.193	0.850055	262.453	71.7392	Taiwan (Province of China)
91	8	2016	336.193	0.854466	262.392	73.8009	Taiwan (Province of China)
92	8	2017	335.714	0.858888	262.381	73.3336	Taiwan (Province of China)
93	8	2018	334.625	0.863158	262.374	72.2514	Taiwan (Province of China)
94	8	2019	333.865	0.867412	262.407	71.4579	Taiwan (Province of China)
95	8	2020	370.51	0.871248	262.365	108.145	Taiwan (Province of China)
96	8	2021	372.135	0.874747	262.314	109.821	Taiwan (Province of China)
97	10	1990	412.499	0.289075	280.864	131.635	Cambodia
98	10	1991	414.116	0.292479	280.841	133.275	Cambodia
99	10	1992	415.651	0.296901	280.859	134.793	Cambodia
100	10	1993	417.321	0.301627	280.862	136.459	Cambodia
101	10	1994	418.803	0.305723	280.895	137.908	Cambodia
102	10	1995	420.087	0.310679	280.836	139.251	Cambodia
103	10	1996	421.111	0.315631	280.858	140.253	Cambodia
104	10	1997	421.66	0.320504	280.871	140.79	Cambodia
105	10	1998	422.463	0.324974	280.842	141.62	Cambodia
106	10	1999	423.712	0.330224	280.847	142.866	Cambodia
107	10	2000	424.832	0.336075	270.861	153.971	Cambodia
108	10	2001	426.79	0.342508	266.042	160.747	Cambodia
109	10	2002	428.863	0.349466	263.677	165.187	Cambodia
110	10	2003	430.45	0.35693	263.072	167.378	Cambodia
111	10	2004	432.764	0.364855	262.603	170.161	Cambodia
112	10	2005	435.527	0.373332	262.487	173.04	Cambodia
113	10	2006	438.706	0.381698	262.691	176.015	Cambodia
114	10	2007	442.32	0.389876	262.774	179.546	Cambodia
115	10	2008	445.172	0.39768	262.487	182.684	Cambodia
116	10	2009	447.713	0.404221	262.545	185.168	Cambodia
117	10	2010	450.179	0.410211	262.506	187.673	Cambodia
118	10	2011	453.541	0.415964	262.566	190.974	Cambodia
119	10	2012	455.582	0.42177	262.602	192.98	Cambodia
120	10	2013	457.419	0.427715	262.742	194.677	Cambodia
121	10	2014	459.632	0.433598	262.53	197.102	Cambodia
122	10	2015	461.015	0.439487	262.507	198.508	Cambodia
123	10	2016	461.75	0.445358	262.659	199.092	Cambodia
124	10	2017	462.59	0.451222	262.652	199.937	Cambodia
125	10	2018	462.831	0.457341	262.498	200.333	Cambodia
126	10	2019	463.114	0.463643	262.607	200.507	Cambodia
127	10	2020	464.18	0.468876	262.458	201.722	Cambodia
128	10	2021	463.498	0.473621	262.539	200.959	Cambodia
129	11	1990	365.072	0.457135	262.522	102.55	Indonesia
130	11	1991	370.1	0.466506	262.579	107.521	Indonesia
131	11	1992	375.268	0.475753	262.53	112.738	Indonesia
132	11	1993	380.403	0.484775	262.427	117.975	Indonesia
133	11	1994	384.262	0.493607	262.622	121.64	Indonesia
134	11	1995	387.395	0.502008	262.499	124.895	Indonesia
135	11	1996	389.896	0.510108	262.517	127.38	Indonesia
136	11	1997	393.204	0.518102	262.618	130.586	Indonesia
137	11	1998	395.68	0.524046	262.551	133.13	Indonesia
138	11	1999	398.112	0.529176	262.512	135.6	Indonesia
139	11	2000	401.185	0.53379	262.652	138.533	Indonesia
140	11	2001	403.168	0.537978	262.43	140.738	Indonesia
141	11	2002	405.728	0.542246	262.611	143.116	Indonesia
142	11	2003	408.111	0.54655	262.555	145.556	Indonesia
143	11	2004	409.951	0.550902	262.705	147.246	Indonesia
144	11	2005	411.662	0.555425	262.674	148.988	Indonesia
145	11	2006	413.05	0.560266	262.677	150.374	Indonesia
146	11	2007	415.12	0.565812	262.547	152.573	Indonesia
147	11	2008	416.01	0.572225	262.422	153.588	Indonesia
148	11	2009	416.911	0.578867	262.509	154.402	Indonesia
149	11	2010	418.072	0.585982	262.595	155.477	Indonesia
150	11	2011	419.24	0.593653	262.583	156.656	Indonesia
151	11	2012	419.362	0.601186	262.691	156.671	Indonesia
152	11	2013	418.041	0.60851	262.603	155.438	Indonesia
153	11	2014	418.482	0.6155	262.542	155.941	Indonesia
154	11	2015	416.76	0.622222	262.495	154.264	Indonesia
155	11	2016	417.584	0.628667	262.657	154.926	Indonesia
156	11	2017	418.873	0.634896	262.523	156.35	Indonesia
157	11	2018	419.859	0.640949	262.418	157.441	Indonesia
158	11	2019	420.997	0.646865	262.325	158.672	Indonesia
159	11	2020	422.086	0.651927	262.414	159.672	Indonesia
160	11	2021	422.001	0.656868	262.362	159.639	Indonesia
161	12	1990	389.088	0.264283	280.842	108.246	Lao People's Democratic Republic
162	12	1991	389.769	0.268788	280.853	108.916	Lao People's Democratic Republic
163	12	1992	390.276	0.273435	280.853	109.422	Lao People's Democratic Republic
164	12	1993	390.846	0.27814	280.853	109.993	Lao People's Democratic Republic
165	12	1994	391.661	0.28327	280.838	110.823	Lao People's Democratic Republic
166	12	1995	392.517	0.288795	280.858	111.659	Lao People's Democratic Republic
167	12	1996	393.216	0.294838	280.843	112.373	Lao People's Democratic Republic
168	12	1997	393.756	0.301478	280.85	112.906	Lao People's Democratic Republic
169	12	1998	394.247	0.308403	280.848	113.399	Lao People's Democratic Republic
170	12	1999	395.013	0.315973	280.848	114.165	Lao People's Democratic Republic
171	12	2000	395.706	0.323947	280.892	114.814	Lao People's Democratic Republic
172	12	2001	397.522	0.33258	280.844	116.678	Lao People's Democratic Republic
173	12	2002	399.053	0.341667	265.151	133.903	Lao People's Democratic Republic
174	12	2003	400.791	0.350658	263.892	136.899	Lao People's Democratic Republic
175	12	2004	402.184	0.359682	262.646	139.539	Lao People's Democratic Republic
176	12	2005	403.802	0.368729	262.616	141.186	Lao People's Democratic Republic
177	12	2006	405.187	0.378122	262.415	142.772	Lao People's Democratic Republic
178	12	2007	406.202	0.387724	262.627	143.575	Lao People's Democratic Republic
179	12	2008	407.348	0.397011	262.62	144.728	Lao People's Democratic Republic
180	12	2009	407.533	0.406139	262.653	144.88	Lao People's Democratic Republic
181	12	2010	408.053	0.414866	262.52	145.533	Lao People's Democratic Republic
182	12	2011	409.34	0.423355	262.699	146.641	Lao People's Democratic Republic
183	12	2012	409.36	0.431149	262.568	146.792	Lao People's Democratic Republic
184	12	2013	409.063	0.438691	262.607	146.456	Lao People's Democratic Republic
185	12	2014	409.892	0.445869	262.552	147.341	Lao People's Democratic Republic
186	12	2015	410.309	0.45275	262.573	147.736	Lao People's Democratic Republic
187	12	2016	409.05	0.459584	262.501	146.549	Lao People's Democratic Republic
188	12	2017	408.967	0.466169	262.497	146.469	Lao People's Democratic Republic
189	12	2018	407.474	0.472618	262.547	144.927	Lao People's Democratic Republic
190	12	2019	406.914	0.478811	262.464	144.45	Lao People's Democratic Republic
191	12	2020	408.773	0.484193	262.606	146.167	Lao People's Democratic Republic
192	12	2021	407.473	0.489136	262.686	144.787	Lao People's Democratic Republic
193	13	1990	445.098	0.545799	262.714	182.384	Malaysia
194	13	1991	445.538	0.551684	262.625	182.913	Malaysia
195	13	1992	446.104	0.558187	262.601	183.503	Malaysia
196	13	1993	447.712	0.565846	262.409	185.304	Malaysia
197	13	1994	449.278	0.57438	262.548	186.729	Malaysia
198	13	1995	451.453	0.583441	262.491	188.962	Malaysia
199	13	1996	449.418	0.593152	262.549	186.869	Malaysia
200	13	1997	447.682	0.603418	262.513	185.168	Malaysia
201	13	1998	448.235	0.612645	262.687	185.549	Malaysia
202	13	1999	453.29	0.621725	262.667	190.623	Malaysia
203	13	2000	452.195	0.630524	262.693	189.502	Malaysia
204	13	2001	454.744	0.638257	262.405	192.339	Malaysia
205	13	2002	457.095	0.645044	262.336	194.76	Malaysia
206	13	2003	458.648	0.650886	262.414	196.233	Malaysia
207	13	2004	458.441	0.656243	262.384	196.057	Malaysia
208	13	2005	457.607	0.661242	262.352	195.255	Malaysia
209	13	2006	457.299	0.665956	262.308	194.992	Malaysia
210	13	2007	455.845	0.670844	262.313	193.531	Malaysia
211	13	2008	455.438	0.6764	262.345	193.092	Malaysia
212	13	2009	455.162	0.682071	262.366	192.796	Malaysia
213	13	2010	453.853	0.688259	262.349	191.503	Malaysia
214	13	2011	451.465	0.694083	262.407	189.058	Malaysia
215	13	2012	448.835	0.699665	262.356	186.479	Malaysia
216	13	2013	447.107	0.704931	262.363	184.744	Malaysia
217	13	2014	445.723	0.709954	262.361	183.362	Malaysia
218	13	2015	445.19	0.71466	262.442	182.749	Malaysia
219	13	2016	443.515	0.719223	262.272	181.243	Malaysia
220	13	2017	442.076	0.724235	262.328	179.748	Malaysia
221	13	2018	440.617	0.729388	262.334	178.283	Malaysia
222	13	2019	441.012	0.734588	262.328	178.683	Malaysia
223	13	2020	438.133	0.738744	262.376	175.756	Malaysia
224	13	2021	445.338	0.742524	262.325	183.013	Malaysia
225	14	1990	362.783	0.331602	280.833	81.9491	Maldives
226	14	1991	365.644	0.344399	265.139	100.505	Maldives
227	14	1992	368.037	0.358252	262.516	105.521	Maldives
228	14	1993	369.717	0.372807	262.621	107.096	Maldives
229	14	1994	370.315	0.388082	262.501	107.814	Maldives
230	14	1995	372.559	0.403946	262.581	109.978	Maldives
231	14	1996	375.595	0.420519	262.701	112.894	Maldives
232	14	1997	377.211	0.437436	262.579	114.633	Maldives
233	14	1998	376.741	0.453973	262.539	114.202	Maldives
234	14	1999	377.923	0.469338	262.578	115.345	Maldives
235	14	2000	380.087	0.483496	262.602	117.485	Maldives
236	14	2001	381.959	0.495924	262.615	119.344	Maldives
237	14	2002	383.542	0.507405	262.607	120.935	Maldives
238	14	2003	384.512	0.518927	262.676	121.836	Maldives
239	14	2004	385.648	0.52991	262.536	123.111	Maldives
240	14	2005	386.869	0.538253	262.54	124.329	Maldives
241	14	2006	388.211	0.54795	262.525	125.686	Maldives
242	14	2007	388.844	0.557529	262.567	126.277	Maldives
243	14	2008	388.938	0.56684	262.635	126.303	Maldives
244	14	2009	388.856	0.574442	262.54	126.316	Maldives
245	14	2010	388.62	0.581981	262.421	126.199	Maldives
246	14	2011	388.058	0.589684	262.526	125.531	Maldives
247	14	2012	387.581	0.596949	262.479	125.102	Maldives
248	14	2013	387.535	0.604239	262.42	125.115	Maldives
249	14	2014	387.214	0.611578	262.596	124.618	Maldives
250	14	2015	386.891	0.618454	262.497	124.394	Maldives
251	14	2016	386.786	0.624876	262.48	124.306	Maldives
252	14	2017	387.632	0.631083	262.667	124.965	Maldives
253	14	2018	386.238	0.637206	262.442	123.797	Maldives
254	14	2019	384.739	0.643083	262.411	122.327	Maldives
255	14	2020	384.81	0.647609	262.384	122.426	Maldives
256	14	2021	384.856	0.650887	262.336	122.52	Maldives
257	15	1990	390.486	0.31922	280.853	109.633	Myanmar
258	15	1991	391.43	0.322035	280.857	110.573	Myanmar
259	15	1992	392.404	0.325629	280.845	111.559	Myanmar
260	15	1993	393.526	0.329707	280.863	112.662	Myanmar
261	15	1994	394.742	0.33429	267.434	127.308	Myanmar
262	15	1995	395.641	0.339591	264.84	130.8	Myanmar
263	15	1996	396.912	0.345192	262.688	134.224	Myanmar
264	15	1997	397.719	0.350893	262.952	134.767	Myanmar
265	15	1998	398.578	0.356697	262.833	135.745	Myanmar
266	15	1999	399.576	0.363038	262.55	137.026	Myanmar
267	15	2000	400.994	0.37036	262.552	138.442	Myanmar
268	15	2001	402.419	0.378172	262.592	139.828	Myanmar
269	15	2002	403.914	0.386344	262.578	141.336	Myanmar
270	15	2003	405.254	0.395219	262.663	142.591	Myanmar
271	15	2004	405.771	0.404692	262.545	143.226	Myanmar
272	15	2005	405.836	0.414662	262.63	143.206	Myanmar
273	15	2006	405.878	0.424705	262.791	143.087	Myanmar
274	15	2007	404.933	0.434537	262.521	142.412	Myanmar
275	15	2008	404.195	0.443596	262.423	141.772	Myanmar
276	15	2009	403.041	0.451955	262.582	140.459	Myanmar
277	15	2010	402.664	0.46018	262.604	140.06	Myanmar
278	15	2011	403.504	0.467851	262.725	140.779	Myanmar
279	15	2012	402.301	0.475336	262.735	139.565	Myanmar
280	15	2013	402.458	0.482822	262.505	139.953	Myanmar
281	15	2014	403.686	0.490255	262.596	141.09	Myanmar
282	15	2015	404.396	0.497374	262.52	141.876	Myanmar
283	15	2016	404.934	0.504116	262.461	142.472	Myanmar
284	15	2017	406.088	0.510823	262.578	143.51	Myanmar
285	15	2018	406.275	0.517557	262.61	143.665	Myanmar
286	15	2019	407.212	0.524109	262.584	144.628	Myanmar
287	15	2020	408.669	0.529435	262.534	146.135	Myanmar
288	15	2021	407.465	0.533901	262.613	144.853	Myanmar
289	16	1990	393.941	0.510012	262.528	131.413	Philippines
290	16	1991	392.343	0.513707	262.472	129.871	Philippines
291	16	1992	392.859	0.51711	262.531	130.328	Philippines
292	16	1993	392.997	0.5206	262.502	130.495	Philippines
293	16	1994	394.295	0.524614	262.44	131.855	Philippines
294	16	1995	395.576	0.528828	262.651	132.925	Philippines
295	16	1996	397.515	0.532939	262.678	134.838	Philippines
296	16	1997	397.533	0.53659	262.691	134.842	Philippines
297	16	1998	397.635	0.539496	262.455	135.18	Philippines
298	16	1999	397.359	0.542258	262.589	134.77	Philippines
299	16	2000	397.619	0.544998	262.517	135.102	Philippines
300	16	2001	398.297	0.547409	262.53	135.766	Philippines
301	16	2002	398.41	0.549521	262.454	135.956	Philippines
302	16	2003	398.51	0.551568	262.439	136.071	Philippines
303	16	2004	398.206	0.553704	262.486	135.72	Philippines
304	16	2005	400.345	0.555664	262.43	137.915	Philippines
305	16	2006	403.217	0.557976	262.646	140.571	Philippines
306	16	2007	404.434	0.560822	262.574	141.86	Philippines
307	16	2008	405.764	0.563975	262.762	143.002	Philippines
308	16	2009	406.477	0.567356	262.39	144.087	Philippines
309	16	2010	407.157	0.571766	262.529	144.628	Philippines
310	16	2011	407.925	0.57724	262.574	145.352	Philippines
311	16	2012	407.924	0.583768	262.458	145.466	Philippines
312	16	2013	407.641	0.590838	262.406	145.235	Philippines
313	16	2014	406.918	0.598385	262.528	144.389	Philippines
314	16	2015	408.194	0.606216	262.632	145.562	Philippines
315	16	2016	408.588	0.614225	262.566	146.022	Philippines
316	16	2017	408.466	0.622315	262.462	146.004	Philippines
317	16	2018	408.612	0.630464	262.542	146.071	Philippines
318	16	2019	409.001	0.638547	262.499	146.502	Philippines
319	16	2020	407.022	0.644867	262.354	144.668	Philippines
320	16	2021	410.29	0.651219	262.464	147.826	Philippines
321	17	1990	374.406	0.522623	262.634	111.772	Sri Lanka
322	17	1991	374.036	0.528239	262.716	111.32	Sri Lanka
323	17	1992	375.049	0.533346	262.629	112.42	Sri Lanka
324	17	1993	373.918	0.538891	262.509	111.409	Sri Lanka
325	17	1994	375.393	0.545125	262.675	112.719	Sri Lanka
326	17	1995	375.608	0.551744	262.618	112.99	Sri Lanka
327	17	1996	376.449	0.558939	262.596	113.853	Sri Lanka
328	17	1997	377.813	0.566128	262.75	115.063	Sri Lanka
329	17	1998	376.685	0.572326	262.748	113.938	Sri Lanka
330	17	1999	375.951	0.57763	262.661	113.29	Sri Lanka
331	17	2000	375.229	0.582943	262.43	112.799	Sri Lanka
332	17	2001	374.196	0.587557	262.696	111.499	Sri Lanka
333	17	2002	374.862	0.592359	262.595	112.267	Sri Lanka
334	17	2003	376.693	0.59741	262.596	114.097	Sri Lanka
335	17	2004	377.562	0.60225	262.498	115.064	Sri Lanka
336	17	2005	378.37	0.606907	262.705	115.665	Sri Lanka
337	17	2006	378.789	0.611807	262.511	116.277	Sri Lanka
338	17	2007	377.237	0.616979	262.543	114.694	Sri Lanka
339	17	2008	376.939	0.622414	262.727	114.212	Sri Lanka
340	17	2009	376.158	0.62815	262.595	113.563	Sri Lanka
341	17	2010	374.341	0.634263	262.471	111.871	Sri Lanka
342	17	2011	374.495	0.6408	262.371	112.125	Sri Lanka
343	17	2012	373.43	0.64805	262.408	111.023	Sri Lanka
344	17	2013	373.826	0.655436	262.3	111.526	Sri Lanka
345	17	2014	373.973	0.662782	262.363	111.61	Sri Lanka
346	17	2015	373.619	0.66976	262.468	111.151	Sri Lanka
347	17	2016	372.492	0.676277	262.426	110.066	Sri Lanka
348	17	2017	372.384	0.682405	262.395	109.989	Sri Lanka
349	17	2018	372.794	0.688126	262.319	110.475	Sri Lanka
350	17	2019	371.91	0.693516	262.307	109.603	Sri Lanka
351	17	2020	368.626	0.697649	262.364	106.262	Sri Lanka
352	17	2021	368.996	0.701535	262.399	106.597	Sri Lanka
353	18	1990	405.095	0.506645	262.634	142.461	Thailand
354	18	1991	409.038	0.515911	262.717	146.321	Thailand
355	18	1992	411.639	0.525162	262.532	149.107	Thailand
356	18	1993	414.233	0.534304	262.554	151.679	Thailand
357	18	1994	415.513	0.543326	262.482	153.031	Thailand
358	18	1995	416.403	0.552452	262.66	153.742	Thailand
359	18	1996	416.709	0.561302	262.593	154.115	Thailand
360	18	1997	414.285	0.568449	262.597	151.689	Thailand
361	18	1998	414.008	0.573818	262.498	151.511	Thailand
362	18	1999	413.111	0.578854	262.492	150.619	Thailand
363	18	2000	410.8	0.583501	262.718	148.081	Thailand
364	18	2001	407.948	0.587662	262.546	145.402	Thailand
365	18	2002	409.901	0.591759	262.448	147.453	Thailand
366	18	2003	410.693	0.596049	262.651	148.043	Thailand
367	18	2004	411.745	0.600521	262.464	149.281	Thailand
368	18	2005	411.198	0.605041	262.606	148.592	Thailand
369	18	2006	409.471	0.610357	262.525	146.946	Thailand
370	18	2007	407.323	0.616369	262.447	144.876	Thailand
371	18	2008	405.127	0.621068	262.43	142.697	Thailand
372	18	2009	401.781	0.624329	262.711	139.07	Thailand
373	18	2010	399.239	0.628589	262.493	136.746	Thailand
374	18	2011	397.383	0.633227	262.542	134.841	Thailand
375	18	2012	397.296	0.638411	262.389	134.907	Thailand
376	18	2013	398.361	0.643673	262.373	135.988	Thailand
377	18	2014	401.059	0.648772	262.369	138.69	Thailand
378	18	2015	401.56	0.654016	262.378	139.182	Thailand
379	18	2016	400.042	0.659369	262.479	137.562	Thailand
380	18	2017	398.773	0.664804	262.317	136.455	Thailand
381	18	2018	398.007	0.670226	262.403	135.604	Thailand
382	18	2019	397.862	0.675274	262.334	135.529	Thailand
383	18	2020	397.73	0.67912	262.401	135.329	Thailand
384	18	2021	395.443	0.682548	262.354	133.09	Thailand
385	19	1990	382.169	0.262468	280.868	101.301	Timor-Leste
386	19	1991	382.122	0.270943	280.848	101.274	Timor-Leste
387	19	1992	382.34	0.279917	280.853	101.486	Timor-Leste
388	19	1993	382.254	0.289267	280.869	101.385	Timor-Leste
389	19	1994	381.936	0.298763	280.853	101.083	Timor-Leste
390	19	1995	381.383	0.308019	280.885	100.497	Timor-Leste
391	19	1996	380.64	0.317589	280.841	99.7989	Timor-Leste
392	19	1997	379.633	0.326705	280.884	98.7488	Timor-Leste
393	19	1998	379.405	0.334894	269.029	110.376	Timor-Leste
394	19	1999	379.039	0.339252	265.381	113.658	Timor-Leste
395	19	2000	379.187	0.343794	263.667	115.52	Timor-Leste
396	19	2001	379.926	0.34949	263.231	116.696	Timor-Leste
397	19	2002	380.386	0.354162	262.634	117.751	Timor-Leste
398	19	2003	381.629	0.35844	262.481	119.148	Timor-Leste
399	19	2004	381.897	0.362688	262.612	119.286	Timor-Leste
400	19	2005	382.99	0.366914	262.544	120.447	Timor-Leste
401	19	2006	384.875	0.370654	262.398	122.477	Timor-Leste
402	19	2007	386.001	0.375391	262.648	123.353	Timor-Leste
403	19	2008	387.954	0.381228	262.452	125.502	Timor-Leste
404	19	2009	390.515	0.387945	262.63	127.886	Timor-Leste
405	19	2010	392.269	0.394887	262.524	129.745	Timor-Leste
406	19	2011	396.007	0.401872	262.632	133.374	Timor-Leste
407	19	2012	397.772	0.40891	262.673	135.099	Timor-Leste
408	19	2013	398.54	0.415218	262.617	135.923	Timor-Leste
409	19	2014	398.386	0.421156	262.474	135.911	Timor-Leste
410	19	2015	399.339	0.426384	262.567	136.772	Timor-Leste
411	19	2016	398.89	0.431207	262.637	136.254	Timor-Leste
412	19	2017	398.579	0.43452	262.614	135.965	Timor-Leste
413	19	2018	397.957	0.437019	262.558	135.4	Timor-Leste
414	19	2019	397.711	0.440196	262.633	135.077	Timor-Leste
415	19	2020	400.597	0.442349	262.446	138.151	Timor-Leste
416	19	2021	399.65	0.444668	262.647	137.003	Timor-Leste
417	20	1990	454.561	0.40763	262.746	191.815	Viet Nam
418	20	1991	456.947	0.413217	262.619	194.328	Viet Nam
419	20	1992	459.276	0.419782	262.707	196.569	Viet Nam
420	20	1993	461.236	0.427072	262.558	198.678	Viet Nam
421	20	1994	463.573	0.435106	262.543	201.031	Viet Nam
422	20	1995	465.768	0.443859	262.681	203.087	Viet Nam
423	20	1996	467.392	0.453102	262.72	204.672	Viet Nam
424	20	1997	469.047	0.462854	262.592	206.455	Viet Nam
425	20	1998	470.351	0.472479	262.684	207.667	Viet Nam
426	20	1999	471.881	0.481446	262.663	209.218	Viet Nam
427	20	2000	473.145	0.489802	262.506	210.639	Viet Nam
428	20	2001	474.899	0.49763	262.597	212.302	Viet Nam
429	20	2002	476.207	0.505453	262.466	213.741	Viet Nam
430	20	2003	477.201	0.513368	262.597	214.605	Viet Nam
431	20	2004	477.695	0.521229	262.55	215.145	Viet Nam
432	20	2005	477.877	0.528956	262.459	215.418	Viet Nam
433	20	2006	477.147	0.536301	262.51	214.637	Viet Nam
434	20	2007	475.981	0.543343	262.61	213.371	Viet Nam
435	20	2008	474.765	0.550127	262.548	212.217	Viet Nam
436	20	2009	474.33	0.556456	262.567	211.763	Viet Nam
437	20	2010	474.853	0.562769	262.584	212.269	Viet Nam
438	20	2011	476.379	0.568945	262.744	213.635	Viet Nam
439	20	2012	476.7	0.575079	262.748	213.953	Viet Nam
440	20	2013	477.006	0.581029	262.663	214.343	Viet Nam
441	20	2014	478.619	0.586914	262.56	216.059	Viet Nam
442	20	2015	479.026	0.59285	262.577	216.449	Viet Nam
443	20	2016	478.905	0.598849	262.69	216.215	Viet Nam
444	20	2017	479.012	0.605019	262.495	216.517	Viet Nam
445	20	2018	478.436	0.611351	262.64	215.797	Viet Nam
446	20	2019	477.809	0.617734	262.645	215.164	Viet Nam
447	20	2020	477.923	0.62309	262.598	215.325	Viet Nam
448	20	2021	476.413	0.627934	262.722	213.691	Viet Nam
449	22	1990	425.247	0.534649	262.487	162.76	Fiji
450	22	1991	426.731	0.538778	262.62	164.111	Fiji
451	22	1992	427.627	0.543189	262.47	165.157	Fiji
452	22	1993	428.138	0.547776	262.66	165.478	Fiji
453	22	1994	428.068	0.552849	262.75	165.318	Fiji
454	22	1995	429.214	0.558531	262.44	166.774	Fiji
455	22	1996	429.09	0.565042	262.628	166.462	Fiji
456	22	1997	428.155	0.571188	262.651	165.504	Fiji
457	22	1998	426.822	0.577172	262.554	164.268	Fiji
458	22	1999	426.536	0.583574	262.598	163.939	Fiji
459	22	2000	425.437	0.589197	262.552	162.884	Fiji
460	22	2001	424.167	0.594497	262.722	161.445	Fiji
461	22	2002	422.364	0.599322	262.373	159.991	Fiji
462	22	2003	422.998	0.60349	262.472	160.527	Fiji
463	22	2004	420.288	0.607545	262.526	157.762	Fiji
464	22	2005	418.761	0.610813	262.571	156.19	Fiji
465	22	2006	418.097	0.613933	262.508	155.589	Fiji
466	22	2007	416.305	0.616583	262.543	153.762	Fiji
467	22	2008	414.372	0.618959	262.511	151.861	Fiji
468	22	2009	413.316	0.620883	262.618	150.698	Fiji
469	22	2010	413.14	0.623309	262.482	150.658	Fiji
470	22	2011	412.888	0.626438	262.594	150.293	Fiji
471	22	2012	412.084	0.629881	262.635	149.449	Fiji
472	22	2013	411.045	0.634278	262.605	148.44	Fiji
473	22	2014	410.659	0.63939	262.542	148.117	Fiji
474	22	2015	410.506	0.645026	262.376	148.13	Fiji
475	22	2016	410.023	0.650743	262.39	147.632	Fiji
476	22	2017	409.553	0.656464	262.323	147.23	Fiji
477	22	2018	408.085	0.661991	262.365	145.72	Fiji
478	22	2019	405.877	0.667061	262.425	143.452	Fiji
479	22	2020	405.22	0.671431	262.392	142.829	Fiji
480	22	2021	404.938	0.675052	262.293	142.645	Fiji
481	23	1990	444.728	0.41039	262.597	182.13	Kiribati
482	23	1991	446.563	0.412884	262.607	183.955	Kiribati
483	23	1992	448.631	0.415578	262.634	185.997	Kiribati
484	23	1993	451.136	0.418482	262.594	188.542	Kiribati
485	23	1994	452.949	0.421716	262.546	190.403	Kiribati
486	23	1995	455.187	0.425024	262.491	192.695	Kiribati
487	23	1996	457.555	0.428301	262.744	194.811	Kiribati
488	23	1997	460.247	0.431642	262.444	197.804	Kiribati
489	23	1998	462.472	0.435742	262.624	199.849	Kiribati
490	23	1999	465.065	0.439693	262.59	202.474	Kiribati
491	23	2000	467.355	0.444436	262.586	204.769	Kiribati
492	23	2001	468.917	0.448782	262.641	206.276	Kiribati
493	23	2002	470.742	0.453462	262.471	208.271	Kiribati
494	23	2003	472.493	0.458208	262.569	209.924	Kiribati
495	23	2004	473.375	0.462336	262.462	210.912	Kiribati
496	23	2005	474.524	0.466722	262.584	211.94	Kiribati
497	23	2006	476.022	0.470557	262.552	213.47	Kiribati
498	23	2007	477.443	0.474227	262.676	214.768	Kiribati
499	23	2008	478.8	0.477202	262.448	216.352	Kiribati
500	23	2009	479.325	0.480036	262.683	216.642	Kiribati
501	23	2010	479.944	0.482448	262.662	217.282	Kiribati
502	23	2011	480.58	0.485028	262.562	218.018	Kiribati
503	23	2012	480.737	0.488176	262.605	218.132	Kiribati
504	23	2013	480.899	0.491881	262.538	218.36	Kiribati
505	23	2014	481.248	0.495317	262.442	218.805	Kiribati
506	23	2015	481.748	0.50006	262.378	219.37	Kiribati
507	23	2016	482.29	0.505208	262.748	219.543	Kiribati
508	23	2017	482.661	0.510019	262.605	220.056	Kiribati
509	23	2018	482.727	0.51481	262.559	220.168	Kiribati
510	23	2019	483.184	0.519441	262.602	220.581	Kiribati
511	23	2020	484.63	0.523454	262.572	222.058	Kiribati
512	23	2021	484.205	0.527187	262.612	221.593	Kiribati
513	24	1990	450.319	0.430839	262.555	187.764	Marshall Islands
514	24	1991	451.473	0.435571	262.625	188.848	Marshall Islands
515	24	1992	452.154	0.440491	262.596	189.558	Marshall Islands
516	24	1993	452.207	0.445479	262.672	189.535	Marshall Islands
517	24	1994	450.377	0.450848	262.654	187.723	Marshall Islands
518	24	1995	448.508	0.45686	262.618	185.89	Marshall Islands
519	24	1996	445.818	0.461209	262.698	183.12	Marshall Islands
520	24	1997	443.651	0.464753	262.465	181.186	Marshall Islands
521	24	1998	441.327	0.468133	262.543	178.785	Marshall Islands
522	24	1999	439.401	0.471293	262.636	176.765	Marshall Islands
523	24	2000	437.727	0.474563	262.535	175.192	Marshall Islands
524	24	2001	436.881	0.478588	262.419	174.462	Marshall Islands
525	24	2002	436.471	0.482776	262.458	174.014	Marshall Islands
526	24	2003	435.867	0.486249	262.476	173.391	Marshall Islands
527	24	2004	435.229	0.489573	262.68	172.55	Marshall Islands
528	24	2005	434.87	0.493271	262.64	172.231	Marshall Islands
529	24	2006	434.604	0.497456	262.509	172.096	Marshall Islands
530	24	2007	433.826	0.50225	262.683	171.143	Marshall Islands
531	24	2008	432.93	0.50636	262.634	170.296	Marshall Islands
532	24	2009	431.278	0.510795	262.609	168.669	Marshall Islands
533	24	2010	430.188	0.516085	262.459	167.729	Marshall Islands
534	24	2011	429.38	0.521177	262.475	166.905	Marshall Islands
535	24	2012	428.578	0.526042	262.484	166.094	Marshall Islands
536	24	2013	427.622	0.531446	262.672	164.95	Marshall Islands
537	24	2014	426.245	0.53664	262.591	163.654	Marshall Islands
538	24	2015	425.312	0.541793	262.67	162.642	Marshall Islands
539	24	2016	424.43	0.546783	262.672	161.758	Marshall Islands
540	24	2017	423.379	0.552065	262.723	160.655	Marshall Islands
541	24	2018	422.196	0.557599	262.74	159.455	Marshall Islands
542	24	2019	421.215	0.563429	262.512	158.703	Marshall Islands
543	24	2020	421.955	0.568838	262.641	159.313	Marshall Islands
544	24	2021	420.982	0.574091	262.463	158.519	Marshall Islands
545	25	1990	476.067	0.462512	262.57	213.497	Micronesia (Federated States of)
546	25	1991	476.208	0.468145	262.579	213.628	Micronesia (Federated States of)
547	25	1992	476.15	0.473793	262.341	213.809	Micronesia (Federated States of)
548	25	1993	475.805	0.47994	262.677	213.128	Micronesia (Federated States of)
549	25	1994	475.213	0.4853	262.663	212.551	Micronesia (Federated States of)
550	25	1995	474.305	0.491015	262.603	211.702	Micronesia (Federated States of)
551	25	1996	472.979	0.49557	262.562	210.416	Micronesia (Federated States of)
552	25	1997	471.461	0.49911	262.628	208.833	Micronesia (Federated States of)
553	25	1998	469.418	0.502862	262.594	206.824	Micronesia (Federated States of)
554	25	1999	467.358	0.506663	262.604	204.753	Micronesia (Federated States of)
555	25	2000	465.555	0.511004	262.673	202.882	Micronesia (Federated States of)
556	25	2001	463.801	0.515317	262.612	201.189	Micronesia (Federated States of)
557	25	2002	462.289	0.519546	262.562	199.727	Micronesia (Federated States of)
558	25	2003	461.777	0.52383	262.636	199.141	Micronesia (Federated States of)
559	25	2004	461.542	0.527611	262.541	199.002	Micronesia (Federated States of)
560	25	2005	461.849	0.531703	262.647	199.202	Micronesia (Federated States of)
561	25	2006	462.669	0.535719	262.557	200.112	Micronesia (Federated States of)
562	25	2007	464.18	0.539431	262.498	201.683	Micronesia (Federated States of)
563	25	2008	465.63	0.542766	262.605	203.026	Micronesia (Federated States of)
564	25	2009	466.854	0.546275	262.67	204.184	Micronesia (Federated States of)
565	25	2010	467.799	0.550123	262.602	205.198	Micronesia (Federated States of)
566	25	2011	469.172	0.55424	262.438	206.734	Micronesia (Federated States of)
567	25	2012	470.284	0.557966	262.72	207.565	Micronesia (Federated States of)
568	25	2013	470.693	0.561083	262.536	208.157	Micronesia (Federated States of)
569	25	2014	471.144	0.56384	262.446	208.698	Micronesia (Federated States of)
570	25	2015	470.166	0.567151	262.683	207.482	Micronesia (Federated States of)
571	25	2016	470.001	0.570458	262.535	207.466	Micronesia (Federated States of)
572	25	2017	469.066	0.57404	262.48	206.586	Micronesia (Federated States of)
573	25	2018	468.288	0.577555	262.535	205.753	Micronesia (Federated States of)
574	25	2019	468.246	0.581195	262.512	205.734	Micronesia (Federated States of)
575	25	2020	469.23	0.584527	262.393	206.836	Micronesia (Federated States of)
576	25	2021	468.561	0.587535	262.618	205.943	Micronesia (Federated States of)
577	26	1990	413.717	0.310669	280.861	132.856	Papua New Guinea
578	26	1991	413.314	0.314967	280.849	132.465	Papua New Guinea
579	26	1992	413.033	0.31953	280.853	132.18	Papua New Guinea
580	26	1993	413.119	0.325006	280.874	132.245	Papua New Guinea
581	26	1994	412.604	0.330664	280.843	131.762	Papua New Guinea
582	26	1995	412.107	0.335421	268.028	144.079	Papua New Guinea
583	26	1996	411.876	0.340349	265.784	146.091	Papua New Guinea
584	26	1997	411	0.344258	265.477	145.523	Papua New Guinea
585	26	1998	410.608	0.347801	263.867	146.741	Papua New Guinea
586	26	1999	410.248	0.351251	262.708	147.541	Papua New Guinea
587	26	2000	410.023	0.354136	262.785	147.238	Papua New Guinea
588	26	2001	408.636	0.356589	262.582	146.054	Papua New Guinea
589	26	2002	407.931	0.358572	262.478	145.453	Papua New Guinea
590	26	2003	406.685	0.360737	262.46	144.226	Papua New Guinea
591	26	2004	405.002	0.362828	262.566	142.436	Papua New Guinea
592	26	2005	403.792	0.365295	262.612	141.18	Papua New Guinea
593	26	2006	401.583	0.367827	262.547	139.036	Papua New Guinea
594	26	2007	399.618	0.370794	262.577	137.041	Papua New Guinea
595	26	2008	397.842	0.373426	262.629	135.213	Papua New Guinea
596	26	2009	395.748	0.376528	262.624	133.124	Papua New Guinea
597	26	2010	395.718	0.380287	262.531	133.187	Papua New Guinea
598	26	2011	394.589	0.383588	262.466	132.122	Papua New Guinea
599	26	2012	393.978	0.386781	262.536	131.443	Papua New Guinea
600	26	2013	392.929	0.389926	262.6	130.329	Papua New Guinea
601	26	2014	392.829	0.394005	262.564	130.265	Papua New Guinea
602	26	2015	393.388	0.398286	262.523	130.865	Papua New Guinea
603	26	2016	391.687	0.402407	262.727	128.96	Papua New Guinea
604	26	2017	392.073	0.406153	262.619	129.455	Papua New Guinea
605	26	2018	392.404	0.409165	262.474	129.93	Papua New Guinea
606	26	2019	393.572	0.412311	262.56	131.012	Papua New Guinea
607	26	2020	394.013	0.415187	262.606	131.408	Papua New Guinea
608	26	2021	393.395	0.417797	262.58	130.816	Papua New Guinea
609	27	1990	479.547	0.487491	262.491	217.056	Samoa
610	27	1991	478.896	0.490987	262.672	216.224	Samoa
611	27	1992	478.056	0.494027	262.584	215.471	Samoa
612	27	1993	477.178	0.497079	262.564	214.614	Samoa
613	27	1994	475.862	0.499485	262.718	213.144	Samoa
614	27	1995	474.601	0.50237	262.592	212.009	Samoa
615	27	1996	472.834	0.505778	262.513	210.321	Samoa
616	27	1997	470.462	0.509096	262.571	207.891	Samoa
617	27	1998	467.731	0.512368	262.642	205.089	Samoa
618	27	1999	465.185	0.515409	262.584	202.601	Samoa
619	27	2000	462.886	0.518902	262.573	200.313	Samoa
620	27	2001	460.952	0.522972	262.565	198.387	Samoa
621	27	2002	459.099	0.527243	262.49	196.608	Samoa
622	27	2003	458.646	0.531604	262.599	196.047	Samoa
623	27	2004	457.683	0.536003	262.453	195.23	Samoa
624	27	2005	457.081	0.540558	262.599	194.481	Samoa
625	27	2006	456.516	0.544812	262.656	193.859	Samoa
626	27	2007	456.168	0.549111	262.558	193.61	Samoa
627	27	2008	456.134	0.553165	262.639	193.495	Samoa
628	27	2009	456.19	0.556474	262.561	193.63	Samoa
629	27	2010	456.504	0.559623	262.579	193.925	Samoa
630	27	2011	456.937	0.562892	262.525	194.412	Samoa
631	27	2012	457.777	0.56532	262.625	195.152	Samoa
632	27	2013	458.502	0.567449	262.51	195.992	Samoa
633	27	2014	458.715	0.569494	262.487	196.228	Samoa
634	27	2015	458.948	0.571999	262.503	196.445	Samoa
635	27	2016	459.023	0.575402	262.407	196.616	Samoa
636	27	2017	458.353	0.578925	262.515	195.838	Samoa
637	27	2018	457.351	0.582321	262.582	194.768	Samoa
638	27	2019	456.834	0.586257	262.778	194.056	Samoa
639	27	2020	457.718	0.590075	262.56	195.159	Samoa
640	27	2021	457.233	0.593393	262.517	194.716	Samoa
641	28	1990	431.351	0.301217	280.86	150.491	Solomon Islands
642	28	1991	432.359	0.305831	280.885	151.475	Solomon Islands
643	28	1992	431.872	0.311432	280.858	151.015	Solomon Islands
644	28	1993	431.734	0.317151	280.85	150.885	Solomon Islands
645	28	1994	431.535	0.3233	280.842	150.692	Solomon Islands
646	28	1995	430.221	0.329969	280.872	149.349	Solomon Islands
647	28	1996	429.213	0.336208	269.785	159.428	Solomon Islands
648	28	1997	429.588	0.341836	265.073	164.516	Solomon Islands
649	28	1998	428.382	0.347135	263.402	164.98	Solomon Islands
650	28	1999	425.544	0.351867	262.742	162.802	Solomon Islands
651	28	2000	426.561	0.354799	262.486	164.076	Solomon Islands
652	28	2001	423.929	0.356627	263.088	160.841	Solomon Islands
653	28	2002	424.341	0.35791	262.614	161.727	Solomon Islands
654	28	2003	422.75	0.359424	262.512	160.239	Solomon Islands
655	28	2004	421.849	0.361291	262.619	159.23	Solomon Islands
656	28	2005	422.338	0.36358	262.628	159.711	Solomon Islands
657	28	2006	424.365	0.366444	262.5	161.866	Solomon Islands
658	28	2007	421.361	0.369828	262.594	158.767	Solomon Islands
659	28	2008	420.657	0.373765	262.578	158.079	Solomon Islands
660	28	2009	424.034	0.377821	262.59	161.444	Solomon Islands
661	28	2010	423.512	0.382718	262.616	160.896	Solomon Islands
662	28	2011	428.796	0.388055	262.581	166.215	Solomon Islands
663	28	2012	430.651	0.393005	262.523	168.129	Solomon Islands
664	28	2013	431.892	0.397906	262.73	169.161	Solomon Islands
665	28	2014	433.911	0.402245	262.714	171.197	Solomon Islands
666	28	2015	434.329	0.406234	262.576	171.753	Solomon Islands
667	28	2016	431.644	0.410407	262.646	168.999	Solomon Islands
668	28	2017	431.726	0.414676	262.497	169.229	Solomon Islands
669	28	2018	431.141	0.418889	262.593	168.548	Solomon Islands
670	28	2019	432.593	0.422736	262.571	170.023	Solomon Islands
671	28	2020	434.476	0.426112	262.761	171.715	Solomon Islands
672	28	2021	431.443	0.42936	262.694	168.749	Solomon Islands
673	29	1990	466.65	0.491807	262.598	204.052	Tonga
674	29	1991	465.379	0.498166	262.602	202.777	Tonga
675	29	1992	461.971	0.50366	262.473	199.498	Tonga
676	29	1993	462.092	0.508904	262.624	199.468	Tonga
677	29	1994	461.692	0.514208	262.606	199.086	Tonga
678	29	1995	458.52	0.520215	262.612	195.907	Tonga
679	29	1996	457.302	0.525808	262.696	194.606	Tonga
680	29	1997	458.815	0.531009	262.418	196.398	Tonga
681	29	1998	461.008	0.536172	262.594	198.414	Tonga
682	29	1999	461.156	0.541317	262.578	198.578	Tonga
683	29	2000	459.738	0.546303	262.642	197.096	Tonga
684	29	2001	459.755	0.551054	262.529	197.226	Tonga
685	29	2002	459.182	0.556008	262.412	196.77	Tonga
686	29	2003	458.643	0.560736	262.671	195.972	Tonga
687	29	2004	457.998	0.564806	262.422	195.576	Tonga
688	29	2005	457.366	0.568449	262.558	194.808	Tonga
689	29	2006	457.717	0.57162	262.562	195.154	Tonga
690	29	2007	458.097	0.574352	262.464	195.633	Tonga
691	29	2008	458.409	0.577305	262.604	195.806	Tonga
692	29	2009	458.341	0.579171	262.529	195.813	Tonga
693	29	2010	458.307	0.580657	262.549	195.758	Tonga
694	29	2011	458.094	0.582657	262.45	195.644	Tonga
695	29	2012	458.022	0.584771	262.553	195.469	Tonga
696	29	2013	457.921	0.587351	262.636	195.285	Tonga
697	29	2014	457.421	0.590827	262.715	194.706	Tonga
698	29	2015	456.697	0.594966	262.606	194.091	Tonga
699	29	2016	455.336	0.600344	262.701	192.634	Tonga
700	29	2017	453.586	0.606244	262.579	191.007	Tonga
701	29	2018	452.348	0.611954	262.501	189.848	Tonga
702	29	2019	451.773	0.617324	262.6	189.173	Tonga
703	29	2020	452.35	0.622104	262.562	189.788	Tonga
704	29	2021	451.662	0.62635	262.693	188.969	Tonga
705	30	1990	414.901	0.3531	262.505	152.397	Vanuatu
706	30	1991	417.27	0.357005	262.596	154.674	Vanuatu
707	30	1992	419.152	0.360893	262.493	156.659	Vanuatu
708	30	1993	420.333	0.364444	262.55	157.783	Vanuatu
709	30	1994	422.571	0.368501	262.454	160.117	Vanuatu
710	30	1995	421.68	0.372479	262.686	158.994	Vanuatu
711	30	1996	422.311	0.376461	262.568	159.743	Vanuatu
712	30	1997	422.073	0.380667	262.525	159.547	Vanuatu
713	30	1998	421.665	0.38469	262.575	159.089	Vanuatu
714	30	1999	422.024	0.388301	262.524	159.5	Vanuatu
715	30	2000	419.792	0.392158	262.531	157.261	Vanuatu
716	30	2001	420.726	0.395325	262.547	158.178	Vanuatu
717	30	2002	417.752	0.397724	262.404	155.348	Vanuatu
718	30	2003	414.04	0.400396	262.498	151.541	Vanuatu
719	30	2004	413.71	0.403226	262.676	151.034	Vanuatu
720	30	2005	416.983	0.406489	262.685	154.298	Vanuatu
721	30	2006	417.951	0.410502	262.546	155.404	Vanuatu
722	30	2007	418.937	0.414916	262.558	156.379	Vanuatu
723	30	2008	419.126	0.419853	262.506	156.619	Vanuatu
724	30	2009	417.383	0.424855	262.46	154.923	Vanuatu
725	30	2010	416.769	0.429658	262.557	154.212	Vanuatu
726	30	2011	417.929	0.434283	262.541	155.389	Vanuatu
727	30	2012	417.586	0.438662	262.521	155.065	Vanuatu
728	30	2013	417.193	0.44272	262.723	154.47	Vanuatu
729	30	2014	417.009	0.446687	262.526	154.484	Vanuatu
730	30	2015	416.912	0.45033	262.604	154.308	Vanuatu
731	30	2016	416.035	0.454073	262.497	153.537	Vanuatu
732	30	2017	415.22	0.458017	262.586	152.634	Vanuatu
733	30	2018	414.467	0.46208	262.621	151.846	Vanuatu
734	30	2019	414.04	0.466276	262.624	151.416	Vanuatu
735	30	2020	414.929	0.470038	262.607	152.322	Vanuatu
736	30	2021	414.821	0.473101	262.63	152.19	Vanuatu
737	33	1990	383.46	0.544415	262.652	120.808	Armenia
738	33	1991	384.297	0.547562	262.621	121.675	Armenia
739	33	1992	386.037	0.548975	262.619	123.418	Armenia
740	33	1993	386.64	0.551215	262.309	124.33	Armenia
741	33	1994	385.753	0.553784	262.557	123.196	Armenia
742	33	1995	386.048	0.556816	262.629	123.419	Armenia
743	33	1996	387.28	0.560538	262.626	124.654	Armenia
744	33	1997	386.615	0.564627	262.882	123.733	Armenia
745	33	1998	386.718	0.569557	262.463	124.256	Armenia
746	33	1999	387.22	0.574323	262.561	124.659	Armenia
747	33	2000	387.456	0.579438	262.42	125.037	Armenia
748	33	2001	388.308	0.585419	262.534	125.774	Armenia
749	33	2002	388.525	0.592711	262.575	125.95	Armenia
750	33	2003	389.538	0.600809	262.685	126.853	Armenia
751	33	2004	391.662	0.609032	262.566	129.096	Armenia
752	33	2005	399.594	0.61776	262.578	137.016	Armenia
753	33	2006	402.031	0.626688	262.492	139.539	Armenia
754	33	2007	402.549	0.635871	262.64	139.91	Armenia
755	33	2008	402.125	0.644432	262.335	139.79	Armenia
756	33	2009	402.446	0.649715	262.392	140.054	Armenia
757	33	2010	403.185	0.654812	262.362	140.824	Armenia
758	33	2011	403.075	0.659818	262.304	140.771	Armenia
759	33	2012	405.611	0.664833	262.385	143.226	Armenia
760	33	2013	404.69	0.669534	262.401	142.289	Armenia
761	33	2014	403.389	0.673932	262.384	141.005	Armenia
762	33	2015	404.195	0.678055	262.372	141.823	Armenia
763	33	2016	403.978	0.681746	262.381	141.597	Armenia
764	33	2017	399.652	0.68598	262.456	137.196	Armenia
765	33	2018	399.305	0.690277	262.32	136.984	Armenia
766	33	2019	397.98	0.694766	262.441	135.539	Armenia
767	33	2020	399.226	0.698269	262.391	136.835	Armenia
768	33	2021	398.52	0.701833	262.389	136.131	Armenia
769	34	1990	397.184	0.595986	262.56	134.624	Azerbaijan
770	34	1991	396.687	0.595808	262.566	134.121	Azerbaijan
771	34	1992	397.481	0.594651	262.487	134.994	Azerbaijan
772	34	1993	397.193	0.593543	262.583	134.61	Azerbaijan
773	34	1994	397.061	0.592089	262.684	134.376	Azerbaijan
774	34	1995	396.902	0.589441	262.593	134.309	Azerbaijan
775	34	1996	395.452	0.586316	262.556	132.896	Azerbaijan
776	34	1997	393.553	0.583222	262.601	130.952	Azerbaijan
777	34	1998	392.233	0.580393	262.375	129.858	Azerbaijan
778	34	1999	391.554	0.579193	262.656	128.898	Azerbaijan
779	34	2000	391.006	0.580021	262.488	128.518	Azerbaijan
780	34	2001	389.782	0.582194	262.469	127.312	Azerbaijan
781	34	2002	389.564	0.585716	262.634	126.929	Azerbaijan
782	34	2003	389.917	0.590039	262.679	127.238	Azerbaijan
783	34	2004	390.271	0.594646	262.497	127.775	Azerbaijan
784	34	2005	391.04	0.602485	262.516	128.524	Azerbaijan
785	34	2006	391.714	0.613771	262.455	129.259	Azerbaijan
786	34	2007	390.95	0.626111	262.572	128.377	Azerbaijan
787	34	2008	390.371	0.636901	262.378	127.993	Azerbaijan
788	34	2009	388.924	0.645163	262.329	126.595	Azerbaijan
789	34	2010	388.289	0.652057	262.373	125.916	Azerbaijan
790	34	2011	389.002	0.657972	262.297	126.706	Azerbaijan
791	34	2012	389.004	0.662897	262.304	126.699	Azerbaijan
792	34	2013	389.516	0.667659	262.325	127.191	Azerbaijan
793	34	2014	389.698	0.672163	262.41	127.288	Azerbaijan
794	34	2015	389.386	0.676245	262.394	126.992	Azerbaijan
795	34	2016	390.043	0.679808	262.438	127.606	Azerbaijan
796	34	2017	389.1	0.683263	262.41	126.69	Azerbaijan
797	34	2018	386.601	0.686561	262.358	124.243	Azerbaijan
798	34	2019	385.059	0.689835	262.393	122.667	Azerbaijan
799	34	2020	386.072	0.692605	262.295	123.777	Azerbaijan
800	34	2021	384.425	0.694851	262.317	122.108	Azerbaijan
801	35	1990	391.778	0.656136	262.368	129.41	Georgia
802	35	1991	391.425	0.662113	262.381	129.044	Georgia
803	35	1992	390.626	0.665021	262.387	128.239	Georgia
804	35	1993	387.866	0.663467	262.375	125.491	Georgia
805	35	1994	382.88	0.658134	262.388	120.492	Georgia
806	35	1995	384.318	0.651364	262.426	121.892	Georgia
807	35	1996	391.565	0.644558	262.388	129.177	Georgia
808	35	1997	393.007	0.638526	262.402	130.606	Georgia
809	35	1998	394.022	0.633348	262.789	131.234	Georgia
810	35	1999	395.39	0.630278	262.748	132.643	Georgia
811	35	2000	394.965	0.630266	262.693	132.272	Georgia
812	35	2001	393.933	0.633388	262.52	131.413	Georgia
813	35	2002	395.214	0.63837	262.404	132.81	Georgia
814	35	2003	398.06	0.644066	262.365	135.695	Georgia
815	35	2004	397.144	0.648921	262.471	134.673	Georgia
816	35	2005	387.714	0.653616	262.353	125.361	Georgia
817	35	2006	383.128	0.658403	262.376	120.752	Georgia
818	35	2007	381.314	0.663698	262.405	118.908	Georgia
819	35	2008	385.108	0.668442	262.345	122.762	Georgia
820	35	2009	387.597	0.672449	262.439	125.158	Georgia
821	35	2010	390.038	0.677035	262.378	127.66	Georgia
822	35	2011	394.342	0.681567	262.392	131.95	Georgia
823	35	2012	395.072	0.685519	262.377	132.694	Georgia
824	35	2013	394.64	0.688603	262.315	132.325	Georgia
825	35	2014	394.046	0.692155	262.432	131.614	Georgia
826	35	2015	394.576	0.697316	262.409	132.167	Georgia
827	35	2016	397.62	0.703731	262.444	135.176	Georgia
828	35	2017	397.027	0.710875	262.377	134.65	Georgia
829	35	2018	396.47	0.717994	262.376	134.094	Georgia
830	35	2019	397.072	0.724536	262.296	134.776	Georgia
831	35	2020	400.488	0.729126	262.273	138.215	Georgia
832	35	2021	398.83	0.732474	262.45	136.38	Georgia
833	36	1990	390.892	0.589436	262.538	128.354	Kazakhstan
834	36	1991	394.321	0.590968	262.583	131.738	Kazakhstan
835	36	1992	396.167	0.596128	262.675	133.492	Kazakhstan
836	36	1993	396.823	0.603138	262.699	134.125	Kazakhstan
837	36	1994	396.682	0.610591	262.384	134.298	Kazakhstan
838	36	1995	397.161	0.618574	262.625	134.536	Kazakhstan
839	36	1996	397.037	0.626013	262.621	134.415	Kazakhstan
840	36	1997	396.179	0.631167	262.5	133.679	Kazakhstan
841	36	1998	395.558	0.635389	262.531	133.027	Kazakhstan
842	36	1999	395.409	0.64018	262.438	132.971	Kazakhstan
843	36	2000	394.812	0.64469	262.325	132.486	Kazakhstan
844	36	2001	394.352	0.648397	262.389	131.962	Kazakhstan
845	36	2002	393.664	0.651529	262.357	131.307	Kazakhstan
846	36	2003	393.457	0.654836	262.368	131.089	Kazakhstan
847	36	2004	391.552	0.658733	262.396	129.156	Kazakhstan
848	36	2005	391.562	0.662944	262.324	129.237	Kazakhstan
849	36	2006	391.823	0.667049	262.38	129.442	Kazakhstan
850	36	2007	392.074	0.671367	262.396	129.678	Kazakhstan
851	36	2008	391.516	0.676353	262.292	129.224	Kazakhstan
852	36	2009	390.481	0.681607	262.328	128.153	Kazakhstan
853	36	2010	388.859	0.686997	262.342	126.517	Kazakhstan
854	36	2011	381.319	0.691759	262.367	118.952	Kazakhstan
855	36	2012	373.479	0.695313	262.412	111.067	Kazakhstan
856	36	2013	374.953	0.699054	262.359	112.594	Kazakhstan
857	36	2014	374.122	0.703512	262.325	111.797	Kazakhstan
858	36	2015	372.522	0.70823	262.317	110.205	Kazakhstan
859	36	2016	372.737	0.712569	262.323	110.414	Kazakhstan
860	36	2017	372.369	0.716027	262.374	109.995	Kazakhstan
861	36	2018	372.287	0.718532	262.45	109.837	Kazakhstan
862	36	2019	371.653	0.720798	262.33	109.324	Kazakhstan
863	36	2020	371.745	0.722789	262.437	109.309	Kazakhstan
864	36	2021	371.561	0.725144	262.326	109.234	Kazakhstan
865	37	1990	396.121	0.519408	262.37	133.751	Kyrgyzstan
866	37	1991	397.073	0.523747	262.444	134.629	Kyrgyzstan
867	37	1992	397.888	0.527902	262.71	135.179	Kyrgyzstan
868	37	1993	399.113	0.532431	262.656	136.457	Kyrgyzstan
869	37	1994	399.749	0.536233	262.466	137.282	Kyrgyzstan
870	37	1995	399.611	0.539053	262.559	137.052	Kyrgyzstan
871	37	1996	398.342	0.541629	262.536	135.806	Kyrgyzstan
872	37	1997	396.937	0.543341	262.601	134.336	Kyrgyzstan
873	37	1998	394.778	0.543259	262.62	132.158	Kyrgyzstan
874	37	1999	392.986	0.542867	262.511	130.474	Kyrgyzstan
875	37	2000	393.176	0.543036	262.66	130.516	Kyrgyzstan
876	37	2001	392.857	0.543806	262.582	130.274	Kyrgyzstan
877	37	2002	392.969	0.544375	262.522	130.447	Kyrgyzstan
878	37	2003	393.559	0.545649	262.622	130.937	Kyrgyzstan
879	37	2004	393.376	0.547262	262.692	130.684	Kyrgyzstan
880	37	2005	394.165	0.54826	262.534	131.63	Kyrgyzstan
881	37	2006	395.418	0.549384	262.595	132.823	Kyrgyzstan
882	37	2007	395.046	0.551146	262.457	132.589	Kyrgyzstan
883	37	2008	395.142	0.553206	262.679	132.464	Kyrgyzstan
884	37	2009	393.831	0.555124	262.762	131.069	Kyrgyzstan
885	37	2010	393.673	0.556417	262.577	131.097	Kyrgyzstan
886	37	2011	392.758	0.558923	262.846	129.912	Kyrgyzstan
887	37	2012	391.602	0.561542	262.752	128.85	Kyrgyzstan
888	37	2013	389.586	0.565777	262.394	127.192	Kyrgyzstan
889	37	2014	388.547	0.570569	262.543	126.004	Kyrgyzstan
890	37	2015	388.67	0.575463	262.554	126.116	Kyrgyzstan
891	37	2016	389.52	0.580389	262.597	126.922	Kyrgyzstan
892	37	2017	388.958	0.585766	262.607	126.351	Kyrgyzstan
893	37	2018	390.488	0.591237	262.488	128	Kyrgyzstan
894	37	2019	389.454	0.596502	262.695	126.76	Kyrgyzstan
895	37	2020	389.037	0.6005	262.602	126.435	Kyrgyzstan
896	37	2021	386.992	0.603979	262.613	124.379	Kyrgyzstan
897	38	1990	412.861	0.46655	262.593	150.268	Mongolia
898	38	1991	417.165	0.472199	262.669	154.496	Mongolia
899	38	1992	419.428	0.477587	262.496	156.932	Mongolia
900	38	1993	417.814	0.482727	262.618	155.195	Mongolia
901	38	1994	413.327	0.488277	262.529	150.798	Mongolia
902	38	1995	415.379	0.495007	262.476	152.904	Mongolia
903	38	1996	417.134	0.501704	262.499	154.635	Mongolia
904	38	1997	416.91	0.508558	262.448	154.462	Mongolia
905	38	1998	414.821	0.514793	262.638	152.182	Mongolia
906	38	1999	413.718	0.520781	262.604	151.115	Mongolia
907	38	2000	412.941	0.52665	262.6	150.341	Mongolia
908	38	2001	412.751	0.53262	262.713	150.038	Mongolia
909	38	2002	410.353	0.538425	262.555	147.798	Mongolia
910	38	2003	407.271	0.543972	262.523	144.747	Mongolia
911	38	2004	405.095	0.549551	262.504	142.591	Mongolia
912	38	2005	404.572	0.55468	262.448	142.123	Mongolia
913	38	2006	405.154	0.559561	262.667	142.488	Mongolia
914	38	2007	403.82	0.564237	262.543	141.277	Mongolia
915	38	2008	402.645	0.568501	262.686	139.959	Mongolia
916	38	2009	403.153	0.571342	262.669	140.484	Mongolia
917	38	2010	402.3	0.574407	262.665	139.635	Mongolia
918	38	2011	401.261	0.578601	262.536	138.725	Mongolia
919	38	2012	400.363	0.583256	262.689	137.674	Mongolia
920	38	2013	400.218	0.588081	262.651	137.566	Mongolia
921	38	2014	399.397	0.592867	262.462	136.935	Mongolia
922	38	2015	400.698	0.59686	262.361	138.337	Mongolia
923	38	2016	400.635	0.600261	262.484	138.151	Mongolia
924	38	2017	402.039	0.603722	262.616	139.423	Mongolia
925	38	2018	404.479	0.607502	262.568	141.911	Mongolia
926	38	2019	403.467	0.611251	262.634	140.834	Mongolia
927	38	2020	400.743	0.61463	262.562	138.181	Mongolia
928	38	2021	402.273	0.617622	262.597	139.676	Mongolia
929	39	1990	392.873	0.466155	262.569	130.304	Tajikistan
930	39	1991	393.864	0.472342	262.531	131.334	Tajikistan
931	39	1992	395.976	0.475745	262.648	133.328	Tajikistan
932	39	1993	397.819	0.478239	262.496	135.323	Tajikistan
933	39	1994	400.351	0.478726	262.449	137.903	Tajikistan
934	39	1995	399.775	0.477587	262.7	137.075	Tajikistan
935	39	1996	398.239	0.474346	262.583	135.656	Tajikistan
936	39	1997	396.993	0.470275	262.59	134.403	Tajikistan
937	39	1998	396.782	0.465342	262.517	134.265	Tajikistan
938	39	1999	395.033	0.460506	262.618	132.415	Tajikistan
939	39	2000	395.01	0.457061	262.587	132.423	Tajikistan
940	39	2001	396.547	0.456257	262.611	133.936	Tajikistan
941	39	2002	396.43	0.458808	262.741	133.689	Tajikistan
942	39	2003	396.398	0.46333	262.49	133.907	Tajikistan
943	39	2004	397.415	0.469154	262.684	134.731	Tajikistan
944	39	2005	398.084	0.474638	262.643	135.442	Tajikistan
945	39	2006	399.953	0.479652	262.535	137.418	Tajikistan
946	39	2007	400.418	0.484211	262.671	137.747	Tajikistan
947	39	2008	400.723	0.488441	262.518	138.205	Tajikistan
948	39	2009	400.471	0.492064	262.554	137.916	Tajikistan
949	39	2010	399.551	0.495894	262.542	137.008	Tajikistan
950	39	2011	397.734	0.49987	262.605	135.129	Tajikistan
951	39	2012	396.883	0.503954	262.728	134.155	Tajikistan
952	39	2013	394.126	0.507971	262.69	131.436	Tajikistan
953	39	2014	394.232	0.51199	262.752	131.481	Tajikistan
954	39	2015	394.039	0.515783	262.469	131.569	Tajikistan
955	39	2016	394.713	0.519897	262.578	132.135	Tajikistan
956	39	2017	393.279	0.524493	262.614	130.664	Tajikistan
957	39	2018	392.959	0.529154	262.577	130.382	Tajikistan
958	39	2019	392.147	0.53377	262.699	129.448	Tajikistan
959	39	2020	392.626	0.537691	262.64	129.986	Tajikistan
960	39	2021	391.812	0.541511	262.716	129.096	Tajikistan
961	40	1990	394.54	0.563127	262.461	132.08	Turkmenistan
962	40	1991	395.133	0.564939	262.594	132.539	Turkmenistan
963	40	1992	394.175	0.565588	262.63	131.545	Turkmenistan
964	40	1993	394.328	0.567174	262.588	131.74	Turkmenistan
965	40	1994	393.475	0.567289	262.695	130.78	Turkmenistan
966	40	1995	393.061	0.567199	262.554	130.507	Turkmenistan
967	40	1996	394.226	0.567061	262.42	131.806	Turkmenistan
968	40	1997	394.227	0.565623	262.594	131.633	Turkmenistan
969	40	1998	393.611	0.564405	262.489	131.122	Turkmenistan
970	40	1999	391.466	0.564716	262.471	128.995	Turkmenistan
971	40	2000	391.027	0.567421	262.456	128.571	Turkmenistan
972	40	2001	389.937	0.571044	262.572	127.364	Turkmenistan
973	40	2002	388.704	0.575596	262.726	125.978	Turkmenistan
974	40	2003	387.725	0.58082	262.459	125.265	Turkmenistan
975	40	2004	386.732	0.586712	262.594	124.138	Turkmenistan
976	40	2005	387.402	0.593389	262.584	124.819	Turkmenistan
977	40	2006	387.413	0.599896	262.599	124.814	Turkmenistan
978	40	2007	386.729	0.606042	262.703	124.026	Turkmenistan
979	40	2008	382.959	0.611923	262.616	120.343	Turkmenistan
980	40	2009	380.51	0.617653	262.478	118.032	Turkmenistan
981	40	2010	378.515	0.623235	262.542	115.974	Turkmenistan
982	40	2011	374.732	0.629234	262.4	112.331	Turkmenistan
983	40	2012	371.726	0.635263	262.486	109.241	Turkmenistan
984	40	2013	371.578	0.641362	262.457	109.122	Turkmenistan
985	40	2014	369.263	0.647542	262.338	106.925	Turkmenistan
986	40	2015	369.141	0.653353	262.404	106.737	Turkmenistan
987	40	2016	368.983	0.658946	262.32	106.663	Turkmenistan
988	40	2017	371.048	0.664285	262.428	108.62	Turkmenistan
989	40	2018	370.971	0.669434	262.356	108.615	Turkmenistan
990	40	2019	370.795	0.674304	262.491	108.304	Turkmenistan
991	40	2020	372.735	0.678298	262.365	110.371	Turkmenistan
992	40	2021	373.226	0.682161	262.427	110.799	Turkmenistan
993	41	1990	378.517	0.500242	262.472	116.045	Uzbekistan
994	41	1991	378.037	0.501545	262.437	115.6	Uzbekistan
995	41	1992	377.105	0.502905	262.638	114.467	Uzbekistan
996	41	1993	377.128	0.506557	262.514	114.614	Uzbekistan
997	41	1994	376.872	0.511019	262.611	114.261	Uzbekistan
998	41	1995	375.923	0.516986	262.518	113.404	Uzbekistan
999	41	1996	375.59	0.524393	262.613	112.978	Uzbekistan
1000	41	1997	374.852	0.532686	262.398	112.454	Uzbekistan
1001	41	1998	374.35	0.541279	262.553	111.798	Uzbekistan
1002	41	1999	372.94	0.549739	262.473	110.467	Uzbekistan
1003	41	2000	372.98	0.557522	262.634	110.346	Uzbekistan
1004	41	2001	373.528	0.564803	262.523	111.005	Uzbekistan
1005	41	2002	374.155	0.57169	262.634	111.521	Uzbekistan
1006	41	2003	374.76	0.578007	262.603	112.157	Uzbekistan
1007	41	2004	374.846	0.583943	262.578	112.268	Uzbekistan
1008	41	2005	375.443	0.589531	262.611	112.832	Uzbekistan
1009	41	2006	373.247	0.594498	262.741	110.506	Uzbekistan
1010	41	2007	372.547	0.599628	262.601	109.946	Uzbekistan
1011	41	2008	372.655	0.604889	262.612	110.043	Uzbekistan
1012	41	2009	372.441	0.610352	262.667	109.774	Uzbekistan
1013	41	2010	372.29	0.616098	262.707	109.582	Uzbekistan
1014	41	2011	372.039	0.621345	262.638	109.4	Uzbekistan
1015	41	2012	371.519	0.626202	262.61	108.909	Uzbekistan
1016	41	2013	370.15	0.630796	262.517	107.633	Uzbekistan
1017	41	2014	369.427	0.635257	262.649	106.777	Uzbekistan
1018	41	2015	369.366	0.639806	262.48	106.886	Uzbekistan
1019	41	2016	369.352	0.644231	262.35	107.003	Uzbekistan
1020	41	2017	368.098	0.648119	262.364	105.734	Uzbekistan
1021	41	2018	367.746	0.651918	262.369	105.377	Uzbekistan
1022	41	2019	366.567	0.655837	262.421	104.146	Uzbekistan
1023	41	2020	366.792	0.659124	262.395	104.397	Uzbekistan
1024	41	2021	367.069	0.662622	262.389	104.679	Uzbekistan
1025	43	1990	402.985	0.557773	262.644	140.341	Albania
1026	43	1991	402.186	0.555629	262.59	139.597	Albania
1027	43	1992	399.768	0.553108	262.541	137.227	Albania
1028	43	1993	397.201	0.552453	262.656	134.545	Albania
1029	43	1994	394.844	0.553764	262.555	132.289	Albania
1030	43	1995	396.621	0.557041	262.571	134.049	Albania
1031	43	1996	398.479	0.562249	262.475	136.003	Albania
1032	43	1997	399.893	0.566803	262.486	137.407	Albania
1033	43	1998	399.701	0.572534	262.726	136.975	Albania
1034	43	1999	399.315	0.578295	262.504	136.811	Albania
1035	43	2000	399.238	0.584664	262.492	136.746	Albania
1036	43	2001	397.208	0.592413	262.465	134.743	Albania
1037	43	2002	397.463	0.599866	262.482	134.981	Albania
1038	43	2003	398.371	0.606971	262.567	135.804	Albania
1039	43	2004	397.317	0.613864	262.552	134.765	Albania
1040	43	2005	396.29	0.62068	262.572	133.718	Albania
1041	43	2006	394.214	0.627486	262.58	131.635	Albania
1042	43	2007	391.974	0.634168	262.587	129.387	Albania
1043	43	2008	392.491	0.640766	262.334	130.157	Albania
1044	43	2009	392.239	0.646816	262.417	129.823	Albania
1045	43	2010	392.677	0.652654	262.423	130.255	Albania
1046	43	2011	391.891	0.658197	262.325	129.566	Albania
1047	43	2012	392.592	0.663557	262.4	130.192	Albania
1048	43	2013	393.237	0.66874	262.33	130.906	Albania
1049	43	2014	393.471	0.674113	262.378	131.093	Albania
1050	43	2015	393.4	0.679669	262.354	131.046	Albania
1051	43	2016	393.939	0.685037	262.3	131.638	Albania
1052	43	2017	393.623	0.690379	262.444	131.179	Albania
1053	43	2018	392.122	0.695567	262.386	129.736	Albania
1054	43	2019	390.846	0.700288	262.421	128.424	Albania
1055	43	2020	391.187	0.70379	262.419	128.768	Albania
1056	43	2021	391.816	0.70685	262.42	129.396	Albania
1057	44	1990	385.904	0.541133	262.752	123.152	Bosnia and Herzegovina
1058	44	1991	387.218	0.541346	262.477	124.742	Bosnia and Herzegovina
1059	44	1992	386.598	0.539303	262.412	124.186	Bosnia and Herzegovina
1060	44	1993	387.168	0.536032	262.644	124.524	Bosnia and Herzegovina
1061	44	1994	387.122	0.533853	262.572	124.549	Bosnia and Herzegovina
1062	44	1995	387.32	0.534026	262.514	124.806	Bosnia and Herzegovina
1063	44	1996	386.807	0.545549	262.696	124.111	Bosnia and Herzegovina
1064	44	1997	383.992	0.563565	262.439	121.553	Bosnia and Herzegovina
1065	44	1998	381.675	0.58183	262.424	119.251	Bosnia and Herzegovina
1066	44	1999	382.022	0.597997	262.67	119.352	Bosnia and Herzegovina
1067	44	2000	382.667	0.610951	262.496	120.171	Bosnia and Herzegovina
1068	44	2001	383.161	0.621989	262.629	120.532	Bosnia and Herzegovina
1069	44	2002	381.809	0.632076	262.539	119.27	Bosnia and Herzegovina
1070	44	2003	381.81	0.640635	262.494	119.317	Bosnia and Herzegovina
1071	44	2004	381.153	0.647794	262.374	118.779	Bosnia and Herzegovina
1072	44	2005	381.581	0.653859	262.342	119.239	Bosnia and Herzegovina
1073	44	2006	381.751	0.659814	262.365	119.386	Bosnia and Herzegovina
1074	44	2007	383.248	0.665579	262.403	120.845	Bosnia and Herzegovina
1075	44	2008	382.276	0.671101	262.369	119.907	Bosnia and Herzegovina
1076	44	2009	382.84	0.676033	262.345	120.494	Bosnia and Herzegovina
1077	44	2010	381.983	0.680824	262.381	119.602	Bosnia and Herzegovina
1078	44	2011	380.715	0.685399	262.347	118.368	Bosnia and Herzegovina
1079	44	2012	380.399	0.689507	262.332	118.066	Bosnia and Herzegovina
1080	44	2013	379.959	0.693509	262.337	117.622	Bosnia and Herzegovina
1081	44	2014	379.048	0.697032	262.378	116.67	Bosnia and Herzegovina
1082	44	2015	378.547	0.700446	262.386	116.161	Bosnia and Herzegovina
1083	44	2016	377.504	0.704079	262.415	115.089	Bosnia and Herzegovina
1084	44	2017	376.949	0.708053	262.42	114.529	Bosnia and Herzegovina
1085	44	2018	375.952	0.712347	262.375	113.577	Bosnia and Herzegovina
1086	44	2019	376.173	0.716857	262.302	113.87	Bosnia and Herzegovina
1087	44	2020	376.427	0.720202	262.371	114.057	Bosnia and Herzegovina
1088	44	2021	374.453	0.723078	262.408	112.045	Bosnia and Herzegovina
1089	45	1990	384.009	0.633446	262.578	121.431	Bulgaria
1090	45	1991	384.39	0.643069	262.331	122.058	Bulgaria
1091	45	1992	385.025	0.651187	262.361	122.664	Bulgaria
1092	45	1993	387.216	0.659162	262.403	124.813	Bulgaria
1093	45	1994	387.798	0.66743	262.34	125.458	Bulgaria
1094	45	1995	387.788	0.674	262.416	125.372	Bulgaria
1095	45	1996	388.184	0.678863	262.406	125.778	Bulgaria
1096	45	1997	388.964	0.680221	262.313	126.651	Bulgaria
1097	45	1998	387.823	0.678497	262.411	125.412	Bulgaria
1098	45	1999	388.494	0.677447	262.421	126.073	Bulgaria
1099	45	2000	389.36	0.681005	262.362	126.998	Bulgaria
1100	45	2001	389.602	0.686487	262.421	127.181	Bulgaria
1101	45	2002	389.445	0.691512	262.437	127.008	Bulgaria
1102	45	2003	389.286	0.695566	262.391	126.895	Bulgaria
1103	45	2004	388.372	0.699882	262.347	126.025	Bulgaria
1104	45	2005	389.297	0.704471	262.375	126.922	Bulgaria
1105	45	2006	389.236	0.708868	262.345	126.891	Bulgaria
1106	45	2007	388.393	0.713192	262.451	125.942	Bulgaria
1107	45	2008	387.817	0.717672	262.39	125.427	Bulgaria
1108	45	2009	387.097	0.723677	262.439	124.659	Bulgaria
1109	45	2010	387.863	0.730702	262.393	125.47	Bulgaria
1110	45	2011	388.155	0.735749	262.319	125.836	Bulgaria
1111	45	2012	388.029	0.739178	262.401	125.628	Bulgaria
1112	45	2013	385.756	0.742136	262.337	123.419	Bulgaria
1113	45	2014	384.449	0.745373	262.413	122.036	Bulgaria
1114	45	2015	383.581	0.748979	262.394	121.187	Bulgaria
1115	45	2016	382.666	0.752259	262.395	120.271	Bulgaria
1116	45	2017	382.141	0.755666	262.334	119.808	Bulgaria
1117	45	2018	381.326	0.759148	262.422	118.904	Bulgaria
1118	45	2019	380.588	0.76236	262.406	118.182	Bulgaria
1119	45	2020	380.245	0.76509	262.418	117.827	Bulgaria
1120	45	2021	381.003	0.768151	262.363	118.64	Bulgaria
1121	46	1990	396.942	0.668906	262.416	134.525	Croatia
1122	46	1991	396.079	0.674725	262.377	133.702	Croatia
1123	46	1992	395.758	0.678093	262.384	133.375	Croatia
1124	46	1993	395.601	0.678221	262.283	133.318	Croatia
1125	46	1994	395.844	0.677548	262.399	133.446	Croatia
1126	46	1995	397.664	0.677029	262.45	135.214	Croatia
1127	46	1996	395.748	0.679507	262.484	133.264	Croatia
1128	46	1997	394.798	0.685365	262.296	132.503	Croatia
1129	46	1998	393.249	0.691366	262.403	130.847	Croatia
1130	46	1999	392.999	0.696636	262.246	130.753	Croatia
1131	46	2000	393.978	0.70304	262.462	131.516	Croatia
1132	46	2001	395.043	0.709537	262.378	132.665	Croatia
1133	46	2002	395.631	0.715383	262.407	133.224	Croatia
1134	46	2003	392.925	0.72113	262.4	130.524	Croatia
1135	46	2004	391.402	0.726328	262.375	129.027	Croatia
1136	46	2005	391.608	0.732154	262.366	129.242	Croatia
1137	46	2006	391.068	0.738067	262.351	128.717	Croatia
1138	46	2007	391.803	0.743149	262.326	129.476	Croatia
1139	46	2008	392.785	0.74847	262.328	130.457	Croatia
1140	46	2009	394.992	0.754066	262.37	132.622	Croatia
1141	46	2010	395.937	0.759472	262.276	133.661	Croatia
1142	46	2011	391.796	0.763686	262.306	129.489	Croatia
1143	46	2012	388.751	0.767405	262.42	126.331	Croatia
1144	46	2013	386.039	0.771152	262.369	123.67	Croatia
1145	46	2014	385.708	0.774479	262.376	123.331	Croatia
1146	46	2015	387.132	0.777866	262.341	124.79	Croatia
1147	46	2016	385.91	0.781444	262.334	123.576	Croatia
1148	46	2017	386.765	0.785075	262.388	124.377	Croatia
1149	46	2018	385.523	0.788671	262.468	123.055	Croatia
1150	46	2019	384.158	0.792475	262.397	121.761	Croatia
1151	46	2020	383.845	0.795462	262.404	121.441	Croatia
1152	46	2021	382.75	0.798341	262.306	120.444	Croatia
1153	47	1990	385.049	0.681848	262.402	122.647	Czechia
1154	47	1991	384.126	0.688003	262.396	121.73	Czechia
1155	47	1992	383.87	0.697578	262.377	121.492	Czechia
1156	47	1993	383.49	0.710853	262.286	121.204	Czechia
1157	47	1994	383.562	0.72597	262.37	121.192	Czechia
1158	47	1995	383.574	0.737982	262.381	121.193	Czechia
1159	47	1996	381.811	0.746041	262.321	119.49	Czechia
1160	47	1997	382.818	0.75168	262.414	120.404	Czechia
1161	47	1998	382.56	0.757034	262.405	120.155	Czechia
1162	47	1999	383.677	0.762429	262.396	121.281	Czechia
1163	47	2000	385.184	0.767766	262.395	122.79	Czechia
1164	47	2001	385.547	0.772167	262.384	123.164	Czechia
1165	47	2002	385.096	0.776928	262.362	122.734	Czechia
1166	47	2003	386.107	0.782448	262.385	123.722	Czechia
1167	47	2004	385.661	0.787126	262.419	123.242	Czechia
1168	47	2005	386.019	0.791334	262.439	123.58	Czechia
1169	47	2006	385.939	0.794923	262.347	123.592	Czechia
1170	47	2007	385.416	0.798254	262.355	123.061	Czechia
1171	47	2008	385.504	0.801765	262.38	123.123	Czechia
1172	47	2009	385.078	0.804962	262.402	122.676	Czechia
1173	47	2010	385.088	0.808747	262.453	122.635	Czechia
1174	47	2011	385.009	0.812055	262.404	122.605	Czechia
1175	47	2012	384.536	0.81423	262.39	122.145	Czechia
1176	47	2013	383.224	0.815615	262.341	120.882	Czechia
1177	47	2014	382.085	0.816227	262.422	119.663	Czechia
1178	47	2015	382.093	0.816565	262.338	119.755	Czechia
1179	47	2016	382.059	0.817153	262.425	119.634	Czechia
1180	47	2017	382.053	0.819068	262.365	119.688	Czechia
1181	47	2018	382.319	0.822034	262.306	120.012	Czechia
1182	47	2019	382.422	0.824784	262.377	120.045	Czechia
1183	47	2020	383.949	0.826627	262.41	121.54	Czechia
1184	47	2021	382.683	0.82845	262.351	120.332	Czechia
1185	48	1990	385.797	0.64942	262.396	123.401	Hungary
1186	48	1991	385.266	0.653707	262.38	122.886	Hungary
1187	48	1992	385.162	0.660383	262.354	122.808	Hungary
1188	48	1993	384.778	0.667544	262.384	122.394	Hungary
1189	48	1994	384.151	0.675051	262.392	121.76	Hungary
1190	48	1995	384.806	0.683186	262.393	122.413	Hungary
1191	48	1996	384.374	0.690883	262.4	121.974	Hungary
1192	48	1997	384.83	0.697936	262.332	122.499	Hungary
1193	48	1998	385.449	0.704203	262.419	123.03	Hungary
1194	48	1999	386.515	0.709981	262.4	124.115	Hungary
1195	48	2000	386.727	0.715805	262.412	124.315	Hungary
1196	48	2001	386.061	0.722099	262.39	123.672	Hungary
1197	48	2002	385.759	0.728385	262.332	123.428	Hungary
1198	48	2003	385.178	0.734451	262.425	122.753	Hungary
1199	48	2004	384.595	0.7401	262.403	122.193	Hungary
1200	48	2005	385.19	0.745357	262.37	122.82	Hungary
1201	48	2006	385.516	0.750515	262.406	123.11	Hungary
1202	48	2007	386.799	0.754943	262.348	124.451	Hungary
1203	48	2008	387.043	0.759317	262.414	124.629	Hungary
1204	48	2009	388.099	0.763564	262.32	125.778	Hungary
1205	48	2010	387.964	0.767329	262.382	125.582	Hungary
1206	48	2011	387.55	0.769702	262.405	125.145	Hungary
1207	48	2012	387.699	0.770784	262.449	125.25	Hungary
1208	48	2013	386.292	0.771562	262.439	123.853	Hungary
1209	48	2014	385.401	0.772575	262.441	122.961	Hungary
1210	48	2015	385.709	0.774047	262.38	123.329	Hungary
1211	48	2016	384.189	0.77615	262.419	121.769	Hungary
1212	48	2017	384.295	0.779116	262.39	121.905	Hungary
1213	48	2018	383.784	0.782084	262.509	121.275	Hungary
1214	48	2019	383.128	0.78491	262.428	120.7	Hungary
1215	48	2020	384.072	0.78762	262.339	121.732	Hungary
1216	48	2021	380.965	0.790755	262.382	118.583	Hungary
1217	49	1990	371.22	0.609026	262.589	108.63	North Macedonia
1218	49	1991	373.601	0.611337	262.583	111.018	North Macedonia
1219	49	1992	375.601	0.612709	262.657	112.944	North Macedonia
1220	49	1993	376.762	0.613195	262.496	114.266	North Macedonia
1221	49	1994	378.206	0.614363	262.613	115.592	North Macedonia
1222	49	1995	379.988	0.616995	262.533	117.455	North Macedonia
1223	49	1996	381.133	0.620944	262.654	118.478	North Macedonia
1224	49	1997	381.18	0.626224	262.5	118.68	North Macedonia
1225	49	1998	380.607	0.632059	262.546	118.061	North Macedonia
1226	49	1999	379.774	0.636687	262.306	117.468	North Macedonia
1227	49	2000	379.297	0.641651	262.395	116.901	North Macedonia
1228	49	2001	379.638	0.64805	262.372	117.267	North Macedonia
1229	49	2002	380.078	0.655399	262.4	117.678	North Macedonia
1230	49	2003	380.321	0.663409	262.388	117.933	North Macedonia
1231	49	2004	380.09	0.671238	262.396	117.694	North Macedonia
1232	49	2005	379.793	0.678047	262.368	117.425	North Macedonia
1233	49	2006	379.461	0.684044	262.338	117.124	North Macedonia
1234	49	2007	379.798	0.689729	262.264	117.534	North Macedonia
1235	49	2008	379.519	0.695377	262.319	117.2	North Macedonia
1236	49	2009	379.773	0.700453	262.336	117.437	North Macedonia
1237	49	2010	379.79	0.705589	262.431	117.359	North Macedonia
1238	49	2011	378.835	0.710593	262.449	116.386	North Macedonia
1239	49	2012	379.428	0.715173	262.316	117.112	North Macedonia
1240	49	2013	378.732	0.719671	262.334	116.399	North Macedonia
1241	49	2014	378.291	0.72409	262.293	115.998	North Macedonia
1242	49	2015	378.478	0.728604	262.373	116.105	North Macedonia
1243	49	2016	378.02	0.733174	262.396	115.624	North Macedonia
1244	49	2017	376.843	0.73734	262.456	114.387	North Macedonia
1245	49	2018	375.775	0.741334	262.464	113.311	North Macedonia
1246	49	2019	375.313	0.745194	262.346	112.966	North Macedonia
1247	49	2020	375.273	0.74785	262.365	112.908	North Macedonia
1248	49	2021	373.954	0.75063	262.378	111.575	North Macedonia
1249	50	1990	392.235	0.674226	262.345	129.89	Montenegro
1250	50	1991	391.24	0.674306	262.386	128.855	Montenegro
1251	50	1992	390.65	0.672665	262.402	128.249	Montenegro
1252	50	1993	390.911	0.668666	262.322	128.589	Montenegro
1253	50	1994	392.005	0.665012	262.418	129.586	Montenegro
1254	50	1995	391.32	0.662765	262.325	128.995	Montenegro
1255	50	1996	389.779	0.663415	262.309	127.47	Montenegro
1256	50	1997	390.319	0.665542	262.374	127.945	Montenegro
1257	50	1998	394.584	0.669025	262.414	132.17	Montenegro
1258	50	1999	396.482	0.672096	262.422	134.061	Montenegro
1259	50	2000	396.267	0.677307	262.329	133.938	Montenegro
1260	50	2001	394.3	0.683433	262.349	131.951	Montenegro
1261	50	2002	392.904	0.689939	262.468	130.436	Montenegro
1262	50	2003	392.051	0.696518	262.365	129.686	Montenegro
1263	50	2004	390.064	0.702998	262.436	127.628	Montenegro
1264	50	2005	386.976	0.709065	262.425	124.551	Montenegro
1265	50	2006	385.038	0.715459	262.418	122.62	Montenegro
1266	50	2007	382.3	0.722504	262.382	119.918	Montenegro
1267	50	2008	381.327	0.729982	262.334	118.992	Montenegro
1268	50	2009	383.273	0.736539	262.334	120.939	Montenegro
1269	50	2010	384.633	0.743348	262.459	122.174	Montenegro
1270	50	2011	384.307	0.75008	262.397	121.91	Montenegro
1271	50	2012	384.327	0.755578	262.399	121.928	Montenegro
1272	50	2013	384.851	0.760887	262.337	122.513	Montenegro
1273	50	2014	385.093	0.765777	262.313	122.779	Montenegro
1274	50	2015	385.81	0.770561	262.327	123.484	Montenegro
1275	50	2016	386.153	0.775201	262.337	123.816	Montenegro
1276	50	2017	385.944	0.779765	262.377	123.567	Montenegro
1277	50	2018	385.595	0.784409	262.38	123.214	Montenegro
1278	50	2019	384.408	0.789027	262.327	122.081	Montenegro
1279	50	2020	385.651	0.792554	262.358	123.293	Montenegro
1280	50	2021	383.694	0.795801	262.323	121.371	Montenegro
1281	51	1990	406.31	0.627228	262.544	143.766	Poland
1282	51	1991	406.67	0.632671	262.617	144.053	Poland
1283	51	1992	406.116	0.640662	262.453	143.663	Poland
1284	51	1993	405.372	0.64895	262.34	143.032	Poland
1285	51	1994	405.104	0.658011	262.415	142.689	Poland
1286	51	1995	404.903	0.666679	262.41	142.493	Poland
1287	51	1996	404.278	0.674379	262.359	141.919	Poland
1288	51	1997	404.056	0.682588	262.39	141.666	Poland
1289	51	1998	402.36	0.690806	262.417	139.943	Poland
1290	51	1999	401.972	0.698536	262.311	139.661	Poland
1291	51	2000	401.353	0.706662	262.382	138.971	Poland
1292	51	2001	400.806	0.714831	262.412	138.394	Poland
1293	51	2002	400.165	0.722009	262.391	137.774	Poland
1294	51	2003	399.89	0.728155	262.355	137.536	Poland
1295	51	2004	399.799	0.733673	262.398	137.401	Poland
1296	51	2005	399.984	0.738429	262.427	137.557	Poland
1297	51	2006	400.15	0.742364	262.39	137.76	Poland
1298	51	2007	401.075	0.746009	262.328	138.748	Poland
1299	51	2008	401.535	0.750521	262.376	139.159	Poland
1300	51	2009	401.733	0.756427	262.331	139.402	Poland
1301	51	2010	401.231	0.763185	262.376	138.855	Poland
1302	51	2011	400.649	0.769407	262.253	138.397	Poland
1303	51	2012	400.22	0.774681	262.323	137.897	Poland
1304	51	2013	398.716	0.779434	262.406	136.31	Poland
1305	51	2014	396.778	0.783682	262.486	134.292	Poland
1306	51	2015	397.261	0.787445	262.427	134.834	Poland
1307	51	2016	396.29	0.790651	262.372	133.918	Poland
1308	51	2017	395.932	0.79453	262.454	133.478	Poland
1309	51	2018	395.788	0.799479	262.37	133.417	Poland
1310	51	2019	394.728	0.804791	262.321	132.407	Poland
1311	51	2020	394.767	0.808795	262.374	132.392	Poland
1312	51	2021	394.771	0.812043	262.383	132.388	Poland
1313	52	1990	382.93	0.619299	262.518	120.411	Romania
1314	52	1991	383.269	0.626796	262.593	120.676	Romania
1315	52	1992	383.771	0.630475	262.632	121.139	Romania
1316	52	1993	383.321	0.633801	262.553	120.768	Romania
1317	52	1994	383.201	0.638372	262.331	120.87	Romania
1318	52	1995	384.06	0.643719	262.404	121.656	Romania
1319	52	1996	384.77	0.648104	262.37	122.401	Romania
1320	52	1997	384.763	0.651226	262.354	122.409	Romania
1321	52	1998	384.447	0.654928	262.387	122.06	Romania
1322	52	1999	383.814	0.659545	262.345	121.468	Romania
1323	52	2000	384.129	0.665294	262.37	121.758	Romania
1324	52	2001	384.549	0.67202	262.302	122.247	Romania
1325	52	2002	385.081	0.678297	262.356	122.725	Romania
1326	52	2003	384.548	0.684075	262.37	122.178	Romania
1327	52	2004	383.791	0.690417	262.337	121.454	Romania
1328	52	2005	384.983	0.694999	262.403	122.58	Romania
1329	52	2006	385.16	0.699491	262.37	122.79	Romania
1330	52	2007	384.929	0.704524	262.442	122.486	Romania
1331	52	2008	384.799	0.710757	262.326	122.473	Romania
1332	52	2009	384.737	0.717445	262.517	122.22	Romania
1333	52	2010	384.973	0.723891	262.376	122.597	Romania
1334	52	2011	384.049	0.729018	262.347	121.702	Romania
1335	52	2012	383.756	0.733892	262.39	121.365	Romania
1336	52	2013	382.1	0.73788	262.344	119.757	Romania
1337	52	2014	382.285	0.740395	262.358	119.927	Romania
1338	52	2015	381.802	0.743474	262.408	119.394	Romania
1339	52	2016	381.831	0.747059	262.375	119.457	Romania
1340	52	2017	381.936	0.751117	262.426	119.51	Romania
1341	52	2018	381.68	0.755533	262.303	119.377	Romania
1342	52	2019	380.986	0.760284	262.387	118.6	Romania
1343	52	2020	381.174	0.764276	262.413	118.761	Romania
1344	52	2021	382.751	0.768454	262.405	120.345	Romania
1345	53	1990	383.3	0.630511	262.497	120.803	Serbia
1346	53	1991	384.686	0.638017	262.521	122.165	Serbia
1347	53	1992	385.63	0.641972	262.433	123.197	Serbia
1348	53	1993	386.421	0.642096	262.311	124.111	Serbia
1349	53	1994	387.645	0.642223	262.389	125.256	Serbia
1350	53	1995	389.902	0.64274	262.335	127.566	Serbia
1351	53	1996	392.223	0.644846	262.334	129.89	Serbia
1352	53	1997	393.674	0.647162	262.303	131.371	Serbia
1353	53	1998	391.989	0.650246	262.415	129.574	Serbia
1354	53	1999	391.683	0.655534	262.403	129.28	Serbia
1355	53	2000	391.629	0.660753	262.418	129.211	Serbia
1356	53	2001	390.299	0.665407	262.38	127.919	Serbia
1357	53	2002	388.522	0.671511	262.385	126.137	Serbia
1358	53	2003	388.134	0.678335	262.335	125.8	Serbia
1359	53	2004	387.608	0.68682	262.279	125.329	Serbia
1360	53	2005	387.6	0.696098	262.315	125.285	Serbia
1361	53	2006	386.998	0.704945	262.301	124.696	Serbia
1362	53	2007	385.725	0.713242	262.382	123.343	Serbia
1363	53	2008	385.124	0.721505	262.325	122.799	Serbia
1364	53	2009	384.493	0.729966	262.366	122.127	Serbia
1365	53	2010	383.218	0.740091	262.271	120.947	Serbia
1366	53	2011	382.161	0.750073	262.39	119.772	Serbia
1367	53	2012	382.29	0.757105	262.353	119.937	Serbia
1368	53	2013	381.039	0.762171	262.432	118.607	Serbia
1369	53	2014	380.39	0.766043	262.327	118.063	Serbia
1370	53	2015	380.492	0.769842	262.459	118.033	Serbia
1371	53	2016	379.834	0.773654	262.428	117.406	Serbia
1372	53	2017	379.542	0.77746	262.415	117.127	Serbia
1373	53	2018	378.756	0.781495	262.403	116.352	Serbia
1374	53	2019	378.382	0.785768	262.36	116.022	Serbia
1375	53	2020	378.256	0.789183	262.42	115.836	Serbia
1376	53	2021	378.953	0.792416	262.395	116.557	Serbia
1377	54	1990	392.498	0.653854	262.404	130.094	Slovakia
1378	54	1991	391.188	0.658731	262.33	128.858	Slovakia
1379	54	1992	389.428	0.66583	262.402	127.026	Slovakia
1380	54	1993	388.504	0.675968	262.306	126.198	Slovakia
1381	54	1994	386.996	0.688136	262.478	124.518	Slovakia
1382	54	1995	386.963	0.697477	262.373	124.589	Slovakia
1383	54	1996	384.532	0.704405	262.374	122.158	Slovakia
1384	54	1997	385.489	0.711513	262.3	123.189	Slovakia
1385	54	1998	385.707	0.719059	262.4	123.307	Slovakia
1386	54	1999	386.639	0.726144	262.319	124.32	Slovakia
1387	54	2000	386.253	0.734046	262.342	123.911	Slovakia
1388	54	2001	385.987	0.741393	262.446	123.541	Slovakia
1389	54	2002	384.717	0.746791	262.303	122.415	Slovakia
1390	54	2003	383.601	0.751167	262.37	121.231	Slovakia
1391	54	2004	383.4	0.755837	262.297	121.103	Slovakia
1392	54	2005	384.042	0.761724	262.35	121.692	Slovakia
1393	54	2006	383.826	0.767673	262.37	121.456	Slovakia
1394	54	2007	384.857	0.772914	262.332	122.525	Slovakia
1395	54	2008	384.482	0.777197	262.407	122.075	Slovakia
1396	54	2009	385.927	0.781052	262.38	123.548	Slovakia
1397	54	2010	385.596	0.786254	262.323	123.273	Slovakia
1398	54	2011	386.266	0.791465	262.406	123.86	Slovakia
1399	54	2012	386.455	0.795456	262.306	124.149	Slovakia
1400	54	2013	385.822	0.797904	262.411	123.411	Slovakia
1401	54	2014	384.709	0.799619	262.363	122.346	Slovakia
1402	54	2015	385.738	0.800394	262.432	123.307	Slovakia
1403	54	2016	385.453	0.800878	262.351	123.103	Slovakia
1404	54	2017	386.766	0.802277	262.353	124.414	Slovakia
1405	54	2018	386.636	0.804357	262.339	124.297	Slovakia
1406	54	2019	385.479	0.806448	262.426	123.053	Slovakia
1407	54	2020	387.19	0.808306	262.398	124.792	Slovakia
1408	54	2021	386.659	0.810611	262.426	124.233	Slovakia
1409	55	1990	382	0.727464	262.427	119.573	Slovenia
1410	55	1991	384.33	0.732667	262.462	121.868	Slovenia
1411	55	1992	385.573	0.737392	262.34	123.233	Slovenia
1412	55	1993	385.446	0.741774	262.366	123.08	Slovenia
1413	55	1994	385.761	0.746235	262.442	123.318	Slovenia
1414	55	1995	387.653	0.750995	262.392	125.261	Slovenia
1415	55	1996	389.997	0.756349	262.305	127.692	Slovenia
1416	55	1997	392.304	0.762275	262.432	129.872	Slovenia
1417	55	1998	393.413	0.767729	262.333	131.08	Slovenia
1418	55	1999	394.186	0.773236	262.438	131.748	Slovenia
1419	55	2000	395.17	0.779578	262.358	132.812	Slovenia
1420	55	2001	397.245	0.786241	262.305	134.939	Slovenia
1421	55	2002	396.37	0.791806	262.362	134.008	Slovenia
1422	55	2003	396.39	0.796372	262.455	133.935	Slovenia
1423	55	2004	395.848	0.800962	262.438	133.41	Slovenia
1424	55	2005	396.041	0.805601	262.396	133.645	Slovenia
1425	55	2006	397.477	0.809709	262.344	135.133	Slovenia
1426	55	2007	398.95	0.813006	262.27	136.68	Slovenia
1427	55	2008	399.852	0.816347	262.395	137.456	Slovenia
1428	55	2009	400.521	0.818879	262.412	138.109	Slovenia
1429	55	2010	401.519	0.821178	262.367	139.152	Slovenia
1430	55	2011	401.454	0.823024	262.331	139.123	Slovenia
1431	55	2012	400.59	0.824337	262.365	138.225	Slovenia
1432	55	2013	398.623	0.825826	262.477	136.145	Slovenia
1433	55	2014	394.04	0.827799	262.331	131.709	Slovenia
1434	55	2015	392.694	0.829837	262.382	130.313	Slovenia
1435	55	2016	390.944	0.831368	262.371	128.573	Slovenia
1436	55	2017	391.344	0.833038	262.411	128.933	Slovenia
1437	55	2018	390.799	0.835472	262.395	128.404	Slovenia
1438	55	2019	388.892	0.838267	262.354	126.537	Slovenia
1439	55	2020	389.988	0.840374	262.293	127.695	Slovenia
1440	55	2021	385.66	0.842431	262.413	123.246	Slovenia
1441	57	1990	398.181	0.622447	262.584	135.597	Belarus
1442	57	1991	397.739	0.627038	262.542	135.197	Belarus
1443	57	1992	396.17	0.632892	262.498	133.672	Belarus
1444	57	1993	396.089	0.639394	262.46	133.629	Belarus
1445	57	1994	395.91	0.644653	262.311	133.599	Belarus
1446	57	1995	397.716	0.64896	262.334	135.382	Belarus
1447	57	1996	396.528	0.652855	262.342	134.186	Belarus
1448	57	1997	395.525	0.655627	262.417	133.107	Belarus
1449	57	1998	394.856	0.657246	262.326	132.53	Belarus
1450	57	1999	395.183	0.660171	262.365	132.818	Belarus
1451	57	2000	394.805	0.664706	262.334	132.471	Belarus
1452	57	2001	394.873	0.671333	262.406	132.467	Belarus
1453	57	2002	394.567	0.678122	262.434	132.133	Belarus
1454	57	2003	393.118	0.684869	262.31	130.808	Belarus
1455	57	2004	391.834	0.692502	262.368	129.467	Belarus
1456	57	2005	392.571	0.698985	262.386	130.185	Belarus
1457	57	2006	393.534	0.705119	262.451	131.083	Belarus
1458	57	2007	393.729	0.711497	262.392	131.337	Belarus
1459	57	2008	395.068	0.719121	262.331	132.737	Belarus
1460	57	2009	395.327	0.727293	262.405	132.922	Belarus
1461	57	2010	394.281	0.734955	262.429	131.852	Belarus
1462	57	2011	394.657	0.739504	262.372	132.285	Belarus
1463	57	2012	392.858	0.743469	262.421	130.437	Belarus
1464	57	2013	392.852	0.748529	262.324	130.528	Belarus
1465	57	2014	392.203	0.753511	262.461	129.742	Belarus
1466	57	2015	392.405	0.758206	262.417	129.988	Belarus
1467	57	2016	391.883	0.764328	262.337	129.546	Belarus
1468	57	2017	389.857	0.771131	262.417	127.44	Belarus
1469	57	2018	390.954	0.776569	262.338	128.616	Belarus
1470	57	2019	392.01	0.780508	262.391	129.619	Belarus
1471	57	2020	393.304	0.782382	262.37	130.934	Belarus
1472	57	2021	393.877	0.784485	262.461	131.416	Belarus
1473	58	1990	392.774	0.674968	262.387	130.387	Estonia
1474	58	1991	394.165	0.685223	262.409	131.756	Estonia
1475	58	1992	393.558	0.695587	262.319	131.239	Estonia
1476	58	1993	394.144	0.703693	262.473	131.671	Estonia
1477	58	1994	395.723	0.708456	262.333	133.39	Estonia
1478	58	1995	395.591	0.713173	262.314	133.277	Estonia
1479	58	1996	395.268	0.718813	262.356	132.912	Estonia
1480	58	1997	396.532	0.724652	262.376	134.156	Estonia
1481	58	1998	397.418	0.729027	262.426	134.993	Estonia
1482	58	1999	397.446	0.733251	262.393	135.053	Estonia
1483	58	2000	398.377	0.739713	262.44	135.937	Estonia
1484	58	2001	400.166	0.746602	262.393	137.773	Estonia
1485	58	2002	400.783	0.75263	262.37	138.413	Estonia
1486	58	2003	402.389	0.757816	262.347	140.042	Estonia
1487	58	2004	405.046	0.763224	262.396	142.649	Estonia
1488	58	2005	406.922	0.769112	262.447	144.475	Estonia
1489	58	2006	407.096	0.774452	262.417	144.679	Estonia
1490	58	2007	408.672	0.781074	262.415	146.257	Estonia
1491	58	2008	408.739	0.788599	262.452	146.287	Estonia
1492	58	2009	408.97	0.794728	262.391	146.579	Estonia
1493	58	2010	408.076	0.80083	262.339	145.737	Estonia
1494	58	2011	408.163	0.806633	262.349	145.814	Estonia
1495	58	2012	406.925	0.811109	262.425	144.5	Estonia
1496	58	2013	406.25	0.814887	262.434	143.817	Estonia
1497	58	2014	405.205	0.818771	262.387	142.818	Estonia
1498	58	2015	404.245	0.823221	262.346	141.899	Estonia
1499	58	2016	404.546	0.827364	262.469	142.077	Estonia
1500	58	2017	401.27	0.830975	262.41	138.86	Estonia
1501	58	2018	401.811	0.834566	262.335	139.476	Estonia
1502	58	2019	402.15	0.838574	262.308	139.842	Estonia
1503	58	2020	402.865	0.841817	262.357	140.507	Estonia
1504	58	2021	402.96	0.844918	262.371	140.588	Estonia
1505	59	1990	392.891	0.680194	262.439	130.452	Latvia
1506	59	1991	392.836	0.688117	262.351	130.485	Latvia
1507	59	1992	392.495	0.696157	262.352	130.143	Latvia
1508	59	1993	394.011	0.70525	262.483	131.528	Latvia
1509	59	1994	395.344	0.712531	262.357	132.987	Latvia
1510	59	1995	394.771	0.717639	262.333	132.437	Latvia
1511	59	1996	394.126	0.72114	262.38	131.746	Latvia
1512	59	1997	394.73	0.723747	262.405	132.325	Latvia
1513	59	1998	396.33	0.725427	262.393	133.936	Latvia
1514	59	1999	396.703	0.72722	262.375	134.328	Latvia
1515	59	2000	396.98	0.730951	262.409	134.571	Latvia
1516	59	2001	397.625	0.736294	262.348	135.278	Latvia
1517	59	2002	397.685	0.74187	262.464	135.221	Latvia
1518	59	2003	399.325	0.748168	262.358	136.966	Latvia
1519	59	2004	398.408	0.755263	262.35	136.058	Latvia
1520	59	2005	399.738	0.761929	262.296	137.442	Latvia
1521	59	2006	402.462	0.76846	262.375	140.087	Latvia
1522	59	2007	402.931	0.776482	262.458	140.474	Latvia
1523	59	2008	401.716	0.786325	262.37	139.345	Latvia
1524	59	2009	402.165	0.794504	262.326	139.839	Latvia
1525	59	2010	402.898	0.798172	262.343	140.555	Latvia
1526	59	2011	402.593	0.799081	262.309	140.285	Latvia
1527	59	2012	400.592	0.801026	262.353	138.239	Latvia
1528	59	2013	399.969	0.80266	262.32	137.649	Latvia
1529	59	2014	397.641	0.803721	262.4	135.24	Latvia
1530	59	2015	396.133	0.806986	262.349	133.785	Latvia
1531	59	2016	395.854	0.811464	262.409	133.445	Latvia
1532	59	2017	395.488	0.816923	262.377	133.111	Latvia
1533	59	2018	395.421	0.82142	262.354	133.066	Latvia
1534	59	2019	393.561	0.824782	262.352	131.209	Latvia
1535	59	2020	393.155	0.8279	262.389	130.766	Latvia
1536	59	2021	392.159	0.830664	262.388	129.771	Latvia
1537	60	1990	391.668	0.668504	262.408	129.26	Lithuania
1538	60	1991	390.621	0.673234	262.35	128.271	Lithuania
1539	60	1992	389.083	0.680993	262.544	126.54	Lithuania
1540	60	1993	389.034	0.687481	262.402	126.632	Lithuania
1541	60	1994	389.491	0.691152	262.391	127.1	Lithuania
1542	60	1995	388.739	0.694734	262.46	126.28	Lithuania
1543	60	1996	388.643	0.698591	262.361	126.282	Lithuania
1544	60	1997	389.398	0.702841	262.418	126.981	Lithuania
1545	60	1998	391.128	0.707468	262.377	128.75	Lithuania
1546	60	1999	392.083	0.712834	262.422	129.662	Lithuania
1547	60	2000	392.479	0.719897	262.469	130.009	Lithuania
1548	60	2001	393.347	0.727134	262.336	131.012	Lithuania
1549	60	2002	392.378	0.733793	262.376	130.001	Lithuania
1550	60	2003	391.241	0.74123	262.432	128.809	Lithuania
1551	60	2004	389.537	0.74895	262.389	127.148	Lithuania
1552	60	2005	390.511	0.756352	262.376	128.135	Lithuania
1553	60	2006	390.973	0.763059	262.355	128.618	Lithuania
1554	60	2007	392.775	0.77023	262.376	130.399	Lithuania
1555	60	2008	394.957	0.778274	262.354	132.603	Lithuania
1556	60	2009	394.823	0.78569	262.369	132.454	Lithuania
1557	60	2010	396.247	0.793365	262.338	133.909	Lithuania
1558	60	2011	396.646	0.800925	262.347	134.299	Lithuania
1559	60	2012	393.331	0.807827	262.367	130.964	Lithuania
1560	60	2013	390.936	0.81322	262.381	128.555	Lithuania
1561	60	2014	388.37	0.817886	262.361	126.008	Lithuania
1562	60	2015	387.717	0.823113	262.439	125.277	Lithuania
1563	60	2016	388.028	0.829304	262.412	125.615	Lithuania
1564	60	2017	389.037	0.835872	262.365	126.672	Lithuania
1565	60	2018	390.861	0.841919	262.355	128.506	Lithuania
1566	60	2019	391.562	0.847906	262.35	129.212	Lithuania
1567	60	2020	392.592	0.852752	262.402	130.19	Lithuania
1568	60	2021	393.438	0.856484	262.348	131.089	Lithuania
1569	61	1990	387.638	0.604252	262.668	124.97	Republic of Moldova
1570	61	1991	388.296	0.607271	262.526	125.77	Republic of Moldova
1571	61	1992	386.66	0.609665	262.772	123.887	Republic of Moldova
1572	61	1993	387.018	0.614153	262.496	124.522	Republic of Moldova
1573	61	1994	388.164	0.617604	262.507	125.658	Republic of Moldova
1574	61	1995	387.592	0.620951	262.447	125.144	Republic of Moldova
1575	61	1996	387.705	0.623114	262.715	124.989	Republic of Moldova
1576	61	1997	386.419	0.62437	262.494	123.925	Republic of Moldova
1577	61	1998	386.723	0.624117	262.655	124.068	Republic of Moldova
1578	61	1999	387.308	0.622835	262.48	124.828	Republic of Moldova
1579	61	2000	387.324	0.622005	262.61	124.714	Republic of Moldova
1580	61	2001	387.589	0.622936	262.495	125.094	Republic of Moldova
1581	61	2002	387.89	0.625875	262.493	125.398	Republic of Moldova
1582	61	2003	388.038	0.629985	262.514	125.524	Republic of Moldova
1583	61	2004	387.465	0.635395	262.506	124.96	Republic of Moldova
1584	61	2005	388.065	0.641531	262.481	125.585	Republic of Moldova
1585	61	2006	387.631	0.647996	262.339	125.293	Republic of Moldova
1586	61	2007	386.665	0.654216	262.374	124.29	Republic of Moldova
1587	61	2008	385.573	0.661047	262.408	123.165	Republic of Moldova
1588	61	2009	384.502	0.666284	262.352	122.15	Republic of Moldova
1589	61	2010	384.117	0.67199	262.397	121.72	Republic of Moldova
1590	61	2011	382.093	0.678004	262.407	119.686	Republic of Moldova
1591	61	2012	381.411	0.68298	262.423	118.989	Republic of Moldova
1592	61	2013	379.057	0.688519	262.451	116.605	Republic of Moldova
1593	61	2014	378.41	0.694105	262.409	116	Republic of Moldova
1594	61	2015	377.097	0.699355	262.446	114.651	Republic of Moldova
1595	61	2016	375.313	0.705145	262.372	112.941	Republic of Moldova
1596	61	2017	372.968	0.711207	262.367	110.601	Republic of Moldova
1597	61	2018	372.611	0.717244	262.396	110.215	Republic of Moldova
1598	61	2019	372.555	0.723012	262.351	110.204	Republic of Moldova
1599	61	2020	371.537	0.727711	262.377	109.16	Republic of Moldova
1600	61	2021	372.431	0.732215	262.41	110.02	Republic of Moldova
1601	62	1990	406.03	0.671601	262.334	143.696	Russian Federation
1602	62	1991	406.342	0.680099	262.502	143.84	Russian Federation
1603	62	1992	406.36	0.688068	262.363	143.997	Russian Federation
1604	62	1993	408.038	0.692036	262.345	145.693	Russian Federation
1605	62	1994	409.347	0.694145	262.365	146.982	Russian Federation
1606	62	1995	408.625	0.697854	262.387	146.237	Russian Federation
1607	62	1996	408.197	0.701468	262.371	145.827	Russian Federation
1608	62	1997	407.01	0.703753	262.388	144.623	Russian Federation
1609	62	1998	406.562	0.705199	262.385	144.177	Russian Federation
1610	62	1999	408.445	0.706864	262.338	146.107	Russian Federation
1611	62	2000	408.498	0.708644	262.386	146.113	Russian Federation
1612	62	2001	408.418	0.71057	262.337	146.081	Russian Federation
1613	62	2002	408.88	0.713461	262.357	146.523	Russian Federation
1614	62	2003	408.935	0.718875	262.442	146.493	Russian Federation
1615	62	2004	408.666	0.726305	262.388	146.278	Russian Federation
1616	62	2005	408.669	0.733593	262.382	146.287	Russian Federation
1617	62	2006	407.439	0.740065	262.428	145.011	Russian Federation
1618	62	2007	406.344	0.746192	262.314	144.03	Russian Federation
1619	62	2008	405.861	0.752623	262.35	143.511	Russian Federation
1620	62	2009	404.908	0.75796	262.463	142.445	Russian Federation
1621	62	2010	404.454	0.76332	262.38	142.074	Russian Federation
1622	62	2011	403.627	0.767634	262.354	141.274	Russian Federation
1623	62	2012	403.438	0.77192	262.407	141.031	Russian Federation
1624	62	2013	402.686	0.776527	262.397	140.29	Russian Federation
1625	62	2014	402.365	0.780618	262.338	140.027	Russian Federation
1626	62	2015	401.349	0.784914	262.434	138.915	Russian Federation
1627	62	2016	401.109	0.79033	262.347	138.762	Russian Federation
1628	62	2017	399.763	0.795669	262.357	137.406	Russian Federation
1629	62	2018	399.044	0.800108	262.387	136.657	Russian Federation
1630	62	2019	397.766	0.803658	262.468	135.298	Russian Federation
1631	62	2020	398.629	0.806011	262.331	136.298	Russian Federation
1632	62	2021	397.87	0.808536	262.383	135.487	Russian Federation
1633	63	1990	402.573	0.647461	262.392	140.181	Ukraine
1634	63	1991	403.311	0.65195	262.417	140.893	Ukraine
1635	63	1992	403.396	0.6576	262.43	140.966	Ukraine
1636	63	1993	403.644	0.662867	262.377	141.266	Ukraine
1637	63	1994	403.332	0.665506	262.425	140.907	Ukraine
1638	63	1995	403.553	0.66695	262.392	141.16	Ukraine
1639	63	1996	403.382	0.668105	262.389	140.993	Ukraine
1640	63	1997	403.786	0.669208	262.363	141.423	Ukraine
1641	63	1998	403.771	0.670322	262.345	141.426	Ukraine
1642	63	1999	404.969	0.670643	262.421	142.548	Ukraine
1643	63	2000	405.511	0.671095	262.331	143.18	Ukraine
1644	63	2001	405.446	0.672468	262.33	143.117	Ukraine
1645	63	2002	405.84	0.674543	262.305	143.534	Ukraine
1646	63	2003	406.166	0.678615	262.313	143.853	Ukraine
1647	63	2004	406.484	0.685381	262.343	144.14	Ukraine
1648	63	2005	406.293	0.692023	262.393	143.9	Ukraine
1649	63	2006	405.25	0.698093	262.328	142.921	Ukraine
1650	63	2007	404.937	0.704202	262.384	142.553	Ukraine
1651	63	2008	404.061	0.71098	262.354	141.707	Ukraine
1652	63	2009	402.31	0.716185	262.468	139.842	Ukraine
1653	63	2010	401.961	0.72102	262.454	139.507	Ukraine
1654	63	2011	401.069	0.724892	262.358	138.71	Ukraine
1655	63	2012	400.587	0.728817	262.399	138.188	Ukraine
1656	63	2013	400.142	0.734034	262.405	137.737	Ukraine
1657	63	2014	398.405	0.739884	262.411	135.993	Ukraine
1658	63	2015	398.103	0.743791	262.296	135.807	Ukraine
1659	63	2016	397.812	0.746858	262.397	135.415	Ukraine
1660	63	2017	397.484	0.750593	262.38	135.105	Ukraine
1661	63	2018	397.004	0.754452	262.405	134.598	Ukraine
1662	63	2019	397.859	0.75798	262.414	135.445	Ukraine
1663	63	2020	396.603	0.75993	262.348	134.254	Ukraine
1664	63	2021	396.302	0.760774	262.412	133.89	Ukraine
1665	66	1990	386.477	0.666082	262.368	124.109	Brunei Darussalam
1666	66	1991	386.197	0.671234	262.353	123.844	Brunei Darussalam
1667	66	1992	386.306	0.676703	262.381	123.925	Brunei Darussalam
1668	66	1993	386.394	0.682175	262.396	123.998	Brunei Darussalam
1669	66	1994	385.46	0.687394	262.377	123.083	Brunei Darussalam
1670	66	1995	384.326	0.692471	262.353	121.972	Brunei Darussalam
1671	66	1996	382.821	0.697602	262.372	120.449	Brunei Darussalam
1672	66	1997	382.435	0.702944	262.361	120.074	Brunei Darussalam
1673	66	1998	382.099	0.70863	262.358	119.741	Brunei Darussalam
1674	66	1999	381.494	0.714851	262.352	119.142	Brunei Darussalam
1675	66	2000	379.604	0.721552	262.347	117.258	Brunei Darussalam
1676	66	2001	377.71	0.728535	262.487	115.222	Brunei Darussalam
1677	66	2002	378.113	0.735344	262.337	115.775	Brunei Darussalam
1678	66	2003	379.558	0.741578	262.314	117.244	Brunei Darussalam
1679	66	2004	380.492	0.747312	262.35	118.142	Brunei Darussalam
1680	66	2005	380.708	0.752482	262.387	118.321	Brunei Darussalam
1681	66	2006	381.086	0.757319	262.421	118.664	Brunei Darussalam
1682	66	2007	382.346	0.761643	262.353	119.993	Brunei Darussalam
1683	66	2008	382.553	0.765714	262.328	120.225	Brunei Darussalam
1684	66	2009	382.87	0.769602	262.39	120.479	Brunei Darussalam
1685	66	2010	385.278	0.773219	262.403	122.875	Brunei Darussalam
1686	66	2011	387.597	0.776632	262.413	125.184	Brunei Darussalam
1687	66	2012	390.773	0.780217	262.426	128.348	Brunei Darussalam
1688	66	2013	396.87	0.784017	262.401	134.47	Brunei Darussalam
1689	66	2014	399.121	0.787733	262.375	136.747	Brunei Darussalam
1690	66	2015	403.865	0.791368	262.34	141.525	Brunei Darussalam
1691	66	2016	408.432	0.794981	262.398	146.033	Brunei Darussalam
1692	66	2017	408.415	0.79831	262.343	146.072	Brunei Darussalam
1693	66	2018	403.544	0.801437	262.31	141.234	Brunei Darussalam
1694	66	2019	400.516	0.804499	262.456	138.06	Brunei Darussalam
1695	66	2020	396.538	0.807424	262.447	134.091	Brunei Darussalam
1696	66	2021	396.914	0.810234	262.461	134.453	Brunei Darussalam
1697	67	1990	460.572	0.790254	262.384	198.189	Japan
1698	67	1991	460.731	0.794616	262.366	198.365	Japan
1699	67	1992	460.68	0.799156	262.366	198.314	Japan
1700	67	1993	460.787	0.802973	262.349	198.438	Japan
1701	67	1994	460.558	0.806689	262.352	198.206	Japan
1702	67	1995	460.946	0.810511	262.315	198.631	Japan
1703	67	1996	459.631	0.813871	262.355	197.276	Japan
1704	67	1997	459.153	0.816676	262.35	196.803	Japan
1705	67	1998	459.857	0.819016	262.474	197.384	Japan
1706	67	1999	460.91	0.821067	262.367	198.543	Japan
1707	67	2000	459.618	0.822939	262.465	197.153	Japan
1708	67	2001	459.606	0.824723	262.429	197.177	Japan
1709	67	2002	460.11	0.826937	262.385	197.725	Japan
1710	67	2003	461.362	0.829392	262.411	198.95	Japan
1711	67	2004	462.118	0.832037	262.381	199.736	Japan
1712	67	2005	463.1	0.834289	262.353	200.747	Japan
1713	67	2006	461.831	0.836222	262.361	199.47	Japan
1714	67	2007	460.607	0.838294	262.367	198.24	Japan
1715	67	2008	459.647	0.840301	262.431	197.216	Japan
1716	67	2009	458.017	0.842134	262.413	195.604	Japan
1717	67	2010	458.731	0.844362	262.349	196.382	Japan
1718	67	2011	460.994	0.84675	262.4	198.594	Japan
1719	67	2012	463.702	0.849061	262.354	201.348	Japan
1720	67	2013	466.678	0.851357	262.366	204.312	Japan
1721	67	2014	468.455	0.853693	262.33	206.125	Japan
1722	67	2015	468.812	0.856097	262.392	206.42	Japan
1723	67	2016	468.298	0.858698	262.344	205.954	Japan
1724	67	2017	467.559	0.861393	262.428	205.13	Japan
1725	67	2018	466.381	0.864237	262.432	203.948	Japan
1726	67	2019	464.663	0.867148	262.412	202.252	Japan
1727	67	2020	460.103	0.869107	262.328	197.774	Japan
1728	67	2021	455.997	0.871242	262.417	193.581	Japan
1729	68	1990	580.646	0.692329	262.421	318.225	Republic of Korea
1730	68	1991	573.436	0.702631	262.349	311.087	Republic of Korea
1731	68	1992	566.07	0.712441	262.354	303.716	Republic of Korea
1732	68	1993	558.537	0.722287	262.403	296.134	Republic of Korea
1733	68	1994	550.923	0.732198	262.383	288.54	Republic of Korea
1734	68	1995	543.55	0.74194	262.326	281.224	Republic of Korea
1735	68	1996	539.712	0.751553	262.372	277.34	Republic of Korea
1736	68	1997	538.225	0.760592	262.416	275.81	Republic of Korea
1737	68	1998	539.053	0.768282	262.35	276.703	Republic of Korea
1738	68	1999	539.489	0.776773	262.45	277.039	Republic of Korea
1739	68	2000	537.894	0.785429	262.385	275.509	Republic of Korea
1740	68	2001	534.892	0.793496	262.444	272.449	Republic of Korea
1741	68	2002	534.498	0.801024	262.291	272.207	Republic of Korea
1742	68	2003	533.425	0.807688	262.332	271.093	Republic of Korea
1743	68	2004	532.499	0.813721	262.347	270.152	Republic of Korea
1744	68	2005	533.086	0.819093	262.325	270.761	Republic of Korea
1745	68	2006	533.012	0.82418	262.435	270.578	Republic of Korea
1746	68	2007	533.106	0.829128	262.378	270.728	Republic of Korea
1747	68	2008	531.672	0.833895	262.425	269.247	Republic of Korea
1748	68	2009	530.091	0.838108	262.399	267.691	Republic of Korea
1749	68	2010	530.139	0.842511	262.323	267.816	Republic of Korea
1750	68	2011	527.97	0.846913	262.373	265.597	Republic of Korea
1751	68	2012	526.955	0.85114	262.402	264.553	Republic of Korea
1752	68	2013	522.661	0.855441	262.387	260.274	Republic of Korea
1753	68	2014	519.084	0.859666	262.326	256.758	Republic of Korea
1754	68	2015	517.742	0.863907	262.357	255.385	Republic of Korea
1755	68	2016	515.25	0.868318	262.426	252.823	Republic of Korea
1756	68	2017	511.926	0.872618	262.475	249.451	Republic of Korea
1757	68	2018	507.804	0.876823	262.369	245.435	Republic of Korea
1758	68	2019	502.935	0.880732	262.392	240.543	Republic of Korea
1759	68	2020	499.578	0.883718	262.302	237.275	Republic of Korea
1760	68	2021	500.051	0.886675	262.307	237.743	Republic of Korea
1761	69	1990	334.818	0.686404	262.391	72.4276	Singapore
1762	69	1991	333.007	0.695056	262.452	70.5547	Singapore
1763	69	1992	332.662	0.703428	262.446	70.2156	Singapore
1764	69	1993	330.714	0.712315	262.309	68.4049	Singapore
1765	69	1994	329.538	0.721257	262.339	67.1997	Singapore
1766	69	1995	330.923	0.729982	262.281	68.6424	Singapore
1767	69	1996	330.131	0.739028	262.393	67.7382	Singapore
1768	69	1997	331.05	0.747572	262.28	68.77	Singapore
1769	69	1998	329.602	0.754873	262.369	67.2333	Singapore
1770	69	1999	329.611	0.760831	262.408	67.2026	Singapore
1771	69	2000	329.731	0.767717	262.492	67.2395	Singapore
1772	69	2001	330.171	0.774295	262.301	67.8699	Singapore
1773	69	2002	330.52	0.779736	262.37	68.1506	Singapore
1774	69	2003	329.909	0.784166	262.353	67.5564	Singapore
1775	69	2004	332.301	0.789853	262.439	69.8619	Singapore
1776	69	2005	331.067	0.796456	262.396	68.6708	Singapore
1777	69	2006	333.38	0.803343	262.405	70.9749	Singapore
1778	69	2007	333.365	0.810625	262.329	71.0354	Singapore
1779	69	2008	333.296	0.818124	262.407	70.8883	Singapore
1780	69	2009	331.465	0.824252	262.343	69.1219	Singapore
1781	69	2010	330.983	0.830222	262.317	68.6659	Singapore
1782	69	2011	331.858	0.83383	262.425	69.4334	Singapore
1783	69	2012	334.767	0.837392	262.336	72.431	Singapore
1784	69	2013	334.461	0.84042	262.388	72.0728	Singapore
1785	69	2014	335.105	0.842895	262.383	72.7214	Singapore
1786	69	2015	334.094	0.845402	262.337	71.7567	Singapore
1787	69	2016	329.886	0.847597	262.41	67.4754	Singapore
1788	69	2017	329.557	0.849052	262.433	67.1244	Singapore
1789	69	2018	330.279	0.850763	262.412	67.8671	Singapore
1790	69	2019	329.92	0.852497	262.348	67.5715	Singapore
1791	69	2020	327.368	0.854296	262.364	65.004	Singapore
1792	69	2021	327.692	0.856098	262.359	65.3326	Singapore
1793	71	1990	439.012	0.725983	262.456	176.556	Australia
1794	71	1991	436.626	0.72976	262.364	174.262	Australia
1795	71	1992	435.071	0.733901	262.364	172.707	Australia
1796	71	1993	433.229	0.738375	262.283	170.945	Australia
1797	71	1994	432.471	0.742847	262.284	170.187	Australia
1798	71	1995	431.78	0.747427	262.364	169.416	Australia
1799	71	1996	432.191	0.751992	262.358	169.833	Australia
1800	71	1997	431.328	0.756634	262.413	168.915	Australia
1801	71	1998	429.902	0.761133	262.348	167.553	Australia
1802	71	1999	428.233	0.765698	262.428	165.805	Australia
1803	71	2000	426.81	0.770224	262.403	164.407	Australia
1804	71	2001	425.424	0.774663	262.455	162.97	Australia
1805	71	2002	424.789	0.779361	262.366	162.423	Australia
1806	71	2003	423.009	0.7836	262.424	160.585	Australia
1807	71	2004	420.836	0.787017	262.323	158.513	Australia
1808	71	2005	419.363	0.789616	262.359	157.004	Australia
1809	71	2006	417.872	0.791156	262.417	155.455	Australia
1810	71	2007	415.914	0.792533	262.317	153.597	Australia
1811	71	2008	414.097	0.795293	262.344	151.753	Australia
1812	71	2009	411.397	0.799174	262.368	149.029	Australia
1813	71	2010	412.138	0.803562	262.307	149.83	Australia
1814	71	2011	410.262	0.80752	262.42	147.842	Australia
1815	71	2012	408.665	0.811644	262.363	146.303	Australia
1816	71	2013	407.747	0.816454	262.356	145.391	Australia
1817	71	2014	407.115	0.820841	262.348	144.767	Australia
1818	71	2015	407.119	0.824861	262.417	144.702	Australia
1819	71	2016	405.08	0.82856	262.392	142.688	Australia
1820	71	2017	403.336	0.831798	262.328	141.009	Australia
1821	71	2018	401.078	0.835355	262.385	138.694	Australia
1822	71	2019	401.179	0.839317	262.364	138.816	Australia
1823	71	2020	397.126	0.842051	262.399	134.726	Australia
1824	71	2021	398.665	0.844253	262.304	136.361	Australia
1825	72	1990	465.692	0.752322	262.458	203.234	New Zealand
1826	72	1991	465.644	0.755616	262.305	203.339	New Zealand
1827	72	1992	466.309	0.759461	262.343	203.967	New Zealand
1828	72	1993	467.565	0.763635	262.414	205.151	New Zealand
1829	72	1994	468.092	0.767119	262.415	205.678	New Zealand
1830	72	1995	471.781	0.769998	262.373	209.408	New Zealand
1831	72	1996	471.174	0.773575	262.408	208.767	New Zealand
1832	72	1997	472.056	0.778206	262.343	209.712	New Zealand
1833	72	1998	472.468	0.781731	262.385	210.083	New Zealand
1834	72	1999	472.528	0.784429	262.37	210.159	New Zealand
1835	72	2000	471.757	0.78766	262.42	209.337	New Zealand
1836	72	2001	471.373	0.791426	262.412	208.961	New Zealand
1837	72	2002	470.72	0.79452	262.308	208.413	New Zealand
1838	72	2003	469.208	0.796287	262.351	206.858	New Zealand
1839	72	2004	467.658	0.798177	262.455	205.203	New Zealand
1840	72	2005	467.78	0.799107	262.342	205.438	New Zealand
1841	72	2006	466.734	0.798457	262.396	204.338	New Zealand
1842	72	2007	465.554	0.798448	262.389	203.165	New Zealand
1843	72	2008	462.789	0.79967	262.327	200.462	New Zealand
1844	72	2009	459.297	0.801728	262.352	196.946	New Zealand
1845	72	2010	458.823	0.805133	262.365	196.458	New Zealand
1846	72	2011	458.364	0.80976	262.388	195.976	New Zealand
1847	72	2012	456.996	0.814958	262.332	194.664	New Zealand
1848	72	2013	455.009	0.820146	262.502	192.507	New Zealand
1849	72	2014	454.087	0.823909	262.337	191.751	New Zealand
1850	72	2015	450.91	0.827462	262.354	188.556	New Zealand
1851	72	2016	448.201	0.831844	262.388	185.814	New Zealand
1852	72	2017	447.848	0.836302	262.38	185.468	New Zealand
1853	72	2018	445.752	0.840598	262.419	183.332	New Zealand
1854	72	2019	443.765	0.844533	262.36	181.405	New Zealand
1855	72	2020	438.153	0.847399	262.329	175.823	New Zealand
1856	72	2021	441.169	0.849442	262.37	178.799	New Zealand
1857	74	1990	449.151	0.761464	262.365	186.785	Andorra
1858	74	1991	448.307	0.764709	262.339	185.968	Andorra
1859	74	1992	448.241	0.767188	262.329	185.912	Andorra
1860	74	1993	447.074	0.768954	262.414	184.66	Andorra
1861	74	1994	447.677	0.770024	262.322	185.355	Andorra
1862	74	1995	447.458	0.770989	262.427	185.03	Andorra
1863	74	1996	446.815	0.772403	262.351	184.464	Andorra
1864	74	1997	446.644	0.774581	262.373	184.271	Andorra
1865	74	1998	445.64	0.776973	262.35	183.29	Andorra
1866	74	1999	444.808	0.77963	262.344	182.464	Andorra
1867	74	2000	443.912	0.781977	262.403	181.509	Andorra
1868	74	2001	439.615	0.785417	262.367	177.247	Andorra
1869	74	2002	437.417	0.790159	262.443	174.974	Andorra
1870	74	2003	434.545	0.797279	262.329	172.217	Andorra
1871	74	2004	433.359	0.804732	262.368	170.991	Andorra
1872	74	2005	431.922	0.812214	262.368	169.554	Andorra
1873	74	2006	431.184	0.819787	262.372	168.813	Andorra
1874	74	2007	431.052	0.826617	262.36	168.692	Andorra
1875	74	2008	431.54	0.831822	262.373	169.167	Andorra
1876	74	2009	432.316	0.83593	262.415	169.902	Andorra
1877	74	2010	433.847	0.83949	262.384	171.463	Andorra
1878	74	2011	434.505	0.842795	262.419	172.086	Andorra
1879	74	2012	435.489	0.845811	262.431	173.058	Andorra
1880	74	2013	434.388	0.84833	262.372	172.016	Andorra
1881	74	2014	433.379	0.85101	262.376	171.002	Andorra
1882	74	2015	432.695	0.853591	262.41	170.285	Andorra
1883	74	2016	432.377	0.856257	262.293	170.083	Andorra
1884	74	2017	432.063	0.859477	262.396	169.666	Andorra
1885	74	2018	430.163	0.862589	262.334	167.83	Andorra
1886	74	2019	427.131	0.865621	262.37	164.761	Andorra
1887	74	2020	418.267	0.867449	262.397	155.871	Andorra
1888	74	2021	418.3	0.869444	262.302	155.998	Andorra
1889	75	1990	448.764	0.749854	262.329	186.435	Austria
1890	75	1991	448.255	0.751653	262.377	185.878	Austria
1891	75	1992	447.844	0.754375	262.448	185.396	Austria
1892	75	1993	447.098	0.758805	262.441	184.657	Austria
1893	75	1994	446.3	0.764704	262.388	183.912	Austria
1894	75	1995	446.235	0.769827	262.427	183.807	Austria
1895	75	1996	446.279	0.774447	262.36	183.92	Austria
1896	75	1997	445.533	0.779233	262.398	183.134	Austria
1897	75	1998	444.906	0.783521	262.354	182.552	Austria
1898	75	1999	444.196	0.787452	262.396	181.8	Austria
1899	75	2000	444.211	0.791848	262.422	181.789	Austria
1900	75	2001	443.433	0.79577	262.469	180.964	Austria
1901	75	2002	443.507	0.799154	262.372	181.135	Austria
1902	75	2003	442.703	0.802043	262.416	180.288	Austria
1903	75	2004	440.54	0.804889	262.398	178.142	Austria
1904	75	2005	440.644	0.808419	262.437	178.207	Austria
1905	75	2006	439.797	0.812065	262.376	177.42	Austria
1906	75	2007	439.842	0.815481	262.366	177.476	Austria
1907	75	2008	439.433	0.818794	262.379	177.054	Austria
1908	75	2009	438.788	0.821541	262.403	176.384	Austria
1909	75	2010	437.492	0.8245	262.37	175.123	Austria
1910	75	2011	436.614	0.828002	262.414	174.201	Austria
1911	75	2012	435.866	0.831113	262.342	173.523	Austria
1912	75	2013	433.992	0.83368	262.332	171.66	Austria
1913	75	2014	432.293	0.835839	262.312	169.982	Austria
1914	75	2015	431.601	0.83758	262.341	169.26	Austria
1915	75	2016	430.817	0.839884	262.396	168.421	Austria
1916	75	2017	430.244	0.843173	262.371	167.873	Austria
1917	75	2018	430.183	0.846614	262.384	167.799	Austria
1918	75	2019	428.576	0.849863	262.384	166.193	Austria
1919	75	2020	428.724	0.85202	262.269	166.454	Austria
1920	75	2021	425.92	0.853837	262.364	163.556	Austria
1921	76	1990	507.606	0.737391	262.381	245.225	Belgium
1922	76	1991	507.828	0.742173	262.415	245.413	Belgium
1923	76	1992	509.918	0.748012	262.474	247.444	Belgium
1924	76	1993	510.701	0.753685	262.339	248.362	Belgium
1925	76	1994	509.288	0.758904	262.359	246.929	Belgium
1926	76	1995	508.309	0.76317	262.309	246	Belgium
1927	76	1996	507.175	0.766826	262.406	244.77	Belgium
1928	76	1997	506.828	0.770814	262.377	244.451	Belgium
1929	76	1998	505.796	0.774228	262.319	243.477	Belgium
1930	76	1999	504.914	0.777041	262.264	242.65	Belgium
1931	76	2000	504.518	0.780396	262.306	242.212	Belgium
1932	76	2001	503.27	0.784713	262.438	240.831	Belgium
1933	76	2002	504.745	0.788836	262.395	242.35	Belgium
1934	76	2003	507.679	0.792014	262.375	245.304	Belgium
1935	76	2004	502.295	0.795225	262.291	240.004	Belgium
1936	76	2005	500.683	0.798497	262.386	238.297	Belgium
1937	76	2006	499.305	0.801573	262.353	236.952	Belgium
1938	76	2007	497.008	0.804613	262.41	234.599	Belgium
1939	76	2008	495.045	0.807758	262.325	232.719	Belgium
1940	76	2009	492.446	0.811056	262.32	230.126	Belgium
1941	76	2010	489.838	0.81503	262.412	227.426	Belgium
1942	76	2011	485.413	0.81947	262.377	223.036	Belgium
1943	76	2012	483.123	0.824226	262.29	220.833	Belgium
1944	76	2013	481.091	0.82862	262.423	218.668	Belgium
1945	76	2014	478.021	0.832425	262.369	215.652	Belgium
1946	76	2015	477.896	0.835878	262.369	215.527	Belgium
1947	76	2016	474.913	0.839463	262.34	212.573	Belgium
1948	76	2017	471.01	0.843212	262.396	208.614	Belgium
1949	76	2018	467.46	0.846618	262.375	205.085	Belgium
1950	76	2019	463.632	0.849498	262.357	201.274	Belgium
1951	76	2020	463.499	0.851347	262.397	201.102	Belgium
1952	76	2021	457.275	0.853654	262.381	194.894	Belgium
1953	77	1990	494.578	0.648231	262.441	232.136	Cyprus
1954	77	1991	493.478	0.655726	262.451	231.027	Cyprus
1955	77	1992	492.166	0.666012	262.336	229.83	Cyprus
1956	77	1993	489.29	0.677547	262.375	226.914	Cyprus
1957	77	1994	486.267	0.688829	262.331	223.936	Cyprus
1958	77	1995	484.825	0.699924	262.399	222.426	Cyprus
1959	77	1996	484.166	0.70984	262.421	221.745	Cyprus
1960	77	1997	484.474	0.718864	262.42	222.054	Cyprus
1961	77	1998	482.069	0.727964	262.348	219.721	Cyprus
1962	77	1999	477.993	0.736846	262.425	215.567	Cyprus
1963	77	2000	472.19	0.745199	262.409	209.781	Cyprus
1964	77	2001	467.357	0.753595	262.386	204.971	Cyprus
1965	77	2002	462.23	0.761502	262.405	199.825	Cyprus
1966	77	2003	459.375	0.767896	262.396	196.979	Cyprus
1967	77	2004	456.643	0.773765	262.367	194.276	Cyprus
1968	77	2005	454.607	0.779031	262.343	192.264	Cyprus
1969	77	2006	453.877	0.784561	262.468	191.409	Cyprus
1970	77	2007	452.731	0.792068	262.353	190.378	Cyprus
1971	77	2008	451.318	0.799454	262.309	189.008	Cyprus
1972	77	2009	451.385	0.805112	262.349	189.036	Cyprus
1973	77	2010	452.668	0.80984	262.393	190.276	Cyprus
1974	77	2011	452.187	0.813726	262.369	189.818	Cyprus
1975	77	2012	451.487	0.816979	262.376	189.111	Cyprus
1976	77	2013	450.959	0.819381	262.389	188.571	Cyprus
1977	77	2014	450.592	0.821184	262.386	188.206	Cyprus
1978	77	2015	450.445	0.822733	262.35	188.095	Cyprus
1979	77	2016	449.643	0.824284	262.401	187.242	Cyprus
1980	77	2017	449.673	0.82614	262.383	187.29	Cyprus
1981	77	2018	448.426	0.828343	262.384	186.041	Cyprus
1982	77	2019	447.209	0.830981	262.469	184.74	Cyprus
1983	77	2020	443.679	0.83306	262.415	181.263	Cyprus
1984	77	2021	441.384	0.835631	262.339	179.045	Cyprus
1985	78	1990	402.719	0.801155	262.338	140.38	Denmark
1986	78	1991	402.696	0.80454	262.375	140.321	Denmark
1987	78	1992	404.115	0.808164	262.36	141.755	Denmark
1988	78	1993	406.945	0.811586	262.39	144.555	Denmark
1989	78	1994	417.545	0.815139	262.368	155.177	Denmark
1990	78	1995	420.714	0.819105	262.387	158.327	Denmark
1991	78	1996	420.741	0.823375	262.354	158.387	Denmark
1992	78	1997	419.66	0.82768	262.391	157.269	Denmark
1993	78	1998	417.429	0.831683	262.455	154.974	Denmark
1994	78	1999	416.38	0.835382	262.462	153.918	Denmark
1995	78	2000	415.083	0.839184	262.398	152.685	Denmark
1996	78	2001	414.38	0.843178	262.377	152.003	Denmark
1997	78	2002	413.677	0.847086	262.362	151.315	Denmark
1998	78	2003	412.311	0.850441	262.331	149.98	Denmark
[truncated: 4,530 more rows]

## Sheet: Table S10
Decomposition Analysis
	location_name	sex_name	group	Overall_Difference	Aging	Population	Epidemiological_Change	Aging_Percentage	Population_Percentage	Epidemiological_Change_Percentage
1	Global	Both	GlobalBoth	2.27604e+07	1.3278e+07	9.13652e+06	345843	58.34	40.14	1.52
2	Middle SDI	Both	Middle SDIBoth	7.16552e+06	4.57386e+06	2.34359e+06	248069	63.83	32.71	3.46
3	High-middle SDI	Both	High-middle SDIBoth	5.69339e+06	3.07234e+06	2.34148e+06	279569	53.96	41.13	4.91
4	Low-middle SDI	Both	Low-middle SDIBoth	2.56746e+06	1.4344e+06	955218	177836	55.87	37.2	6.93
5	High SDI	Both	High SDIBoth	6.55367e+06	3.67133e+06	3.15519e+06	-272851	56.02	48.14	-4.16
6	Low SDI	Both	Low SDIBoth	764906	398723	321707	44475.8	52.13	42.06	5.81
1	Global	Female	GlobalFemale	1.47018e+07	8.28432e+06	6.08923e+06	328261	56.35	41.42	2.23
2	Middle SDI	Female	Middle SDIFemale	4.59553e+06	2.94585e+06	1.50123e+06	148457	64.1	32.67	3.23
3	High-middle SDI	Female	High-middle SDIFemale	3.75433e+06	1.89133e+06	1.60272e+06	260271	50.38	42.69	6.93
4	Low-middle SDI	Female	Low-middle SDIFemale	1.63428e+06	961313	582814	90152.4	58.82	35.66	5.52
5	High SDI	Female	High SDIFemale	4.21538e+06	2.1001e+06	2.18895e+06	-73669.6	49.82	51.93	-1.75
6	Low SDI	Female	Low SDIFemale	492176	262910	199786	29480.4	53.42	40.59	5.99
1	Global	Male	GlobalMale	8.05857e+06	4.75059e+06	3.06572e+06	242264	58.95	38.04	3.01
2	Middle SDI	Male	Middle SDIMale	2.56998e+06	1.617e+06	847851	105129	62.92	32.99	4.09
3	High-middle SDI	Male	High-middle SDIMale	1.93906e+06	1.10494e+06	744876	89247.4	56.98	38.41	4.6
4	Low-middle SDI	Male	Low-middle SDIMale	933175	496376	375080	61719.2	53.19	40.19	6.61
5	High SDI	Male	High SDIMale	2.33829e+06	1.41725e+06	973336	-52296.1	60.61	41.63	-2.24
6	Low SDI	Male	Low SDIMale	272730	140675	122712	9343.83	51.58	44.99	3.43
